# Supplementary material for: In situ architecture of Opa1-dependent mitochondrial cristae remodeling
Source: EMBO J. 2024 Jan 15;43(3):391–413. doi: 10.1038/s44318-024-00027-2 (PMC10897290; doi:10.1038/s44318-024-00027-2)
Supplement: Supplementary file 3 — Movie EV1 [file 44318_2024_27_MOESM3_ESM.zip › Movie EV1.txt]

Movie EV1
3D renderings of WT mitochondrial membranes (OMM in green and IMM in yellow) and subcompartments (IMS in pink and CL in magenta) on tomogram Z slices in XY orientation. Scale bar = 200 nm.
