# Supplementary material for: In situ architecture of Opa1-dependent mitochondrial cristae remodeling
Source: EMBO J. 2024 Jan 15;43(3):391–413. doi: 10.1038/s44318-024-00027-2 (PMC10897290; doi:10.1038/s44318-024-00027-2)
Supplement: Supplementary file 8 — Movie EV6 [file 44318_2024_27_MOESM8_ESM.zip]

Archive with 4 entries (4 files):
- Movie EV6.mp4
- __MACOSX/._Movie EV6.mp4
- Movie EV6.txt
- __MACOSX/._Movie EV6.txt
