# Supplementary material for: In situ architecture of Opa1-dependent mitochondrial cristae remodeling
Source: EMBO J. 2024 Jan 15;43(3):391–413. doi: 10.1038/s44318-024-00027-2 (PMC10897290; doi:10.1038/s44318-024-00027-2)
Supplement: Supplementary file 8 — Movie EV6 [file 44318_2024_27_MOESM8_ESM.zip › Movie EV6.txt]

Movie EV6
Live-cell fluorescence microscopy of MitoTrackerTM Deep Red FM-stained mitochondria in indicated MEF cell lines. Movies were taken at 30 seconds per frame for 5 mins. Playback at 2 frames per second (60x real-time). Scale bar = 10 �m.
