# Supplementary material for: In situ architecture of Opa1-dependent mitochondrial cristae remodeling
Source: EMBO J. 2024 Jan 15;43(3):391–413. doi: 10.1038/s44318-024-00027-2 (PMC10897290; doi:10.1038/s44318-024-00027-2)
Supplement: Supplementary file 9 — Source Data Fig. 1 [file 44318_2024_27_MOESM9_ESM.zip]

Archive with 22 entries (18 files):
- EMBOJ-2023-113495R_SourceDataForFig1/
- __MACOSX/._EMBOJ-2023-113495R_SourceDataForFig1
- EMBOJ-2023-113495R_SourceDataForFig1/1A/
- __MACOSX/EMBOJ-2023-113495R_SourceDataForFig1/._1A
- EMBOJ-2023-113495R_SourceDataForFig1/1B/
- __MACOSX/EMBOJ-2023-113495R_SourceDataForFig1/._1B
- EMBOJ-2023-113495R_SourceDataForFig1/1C/
- __MACOSX/EMBOJ-2023-113495R_SourceDataForFig1/._1C
- EMBOJ-2023-113495R_SourceDataForFig1/1A/1A_WT.tiff
- __MACOSX/EMBOJ-2023-113495R_SourceDataForFig1/1A/._1A_WT.tiff
- EMBOJ-2023-113495R_SourceDataForFig1/1A/1A_l-Opa1*.tiff
- __MACOSX/EMBOJ-2023-113495R_SourceDataForFig1/1A/._1A_l-Opa1*.tiff
- EMBOJ-2023-113495R_SourceDataForFig1/1A/1A_Opa1-KO.tiff
- __MACOSX/EMBOJ-2023-113495R_SourceDataForFig1/1A/._1A_Opa1-KO.tiff
- EMBOJ-2023-113495R_SourceDataForFig1/1A/1A_s-Opa1*.tiff
- __MACOSX/EMBOJ-2023-113495R_SourceDataForFig1/1A/._1A_s-Opa1*.tiff
- EMBOJ-2023-113495R_SourceDataForFig1/1A/1A_Opa1-OE.tiff
- __MACOSX/EMBOJ-2023-113495R_SourceDataForFig1/1A/._1A_Opa1-OE.tiff
- EMBOJ-2023-113495R_SourceDataForFig1/1B/1B_numerical_data_mito_shape.xlsx
- __MACOSX/EMBOJ-2023-113495R_SourceDataForFig1/1B/._1B_numerical_data_mito_shape.xlsx
- EMBOJ-2023-113495R_SourceDataForFig1/1C/1C_numerical_data_mito_size.xlsx
- __MACOSX/EMBOJ-2023-113495R_SourceDataForFig1/1C/._1C_numerical_data_mito_size.xlsx
