# Supplementary material for: In situ architecture of Opa1-dependent mitochondrial cristae remodeling
Source: EMBO J. 2024 Jan 15;43(3):391–413. doi: 10.1038/s44318-024-00027-2 (PMC10897290; doi:10.1038/s44318-024-00027-2)
Supplement: Supplementary file 9 — Source Data Fig. 1 [file 44318_2024_27_MOESM9_ESM.zip › EMBOJ-2023-113495R_SourceDataForFig1/1B/1B_numerical_data_mito_shape.xlsx]

## Sheet: Sheet1
Mitochondrial shape
		Round (%)	Ellipsoidal (%)	Partial (%)	Heart-shaped (%)	total (%)
WT		25.5	41.2	27.4	5.9	100
Opa1-OE		17.6	59	17.6	5.8	100
l-Opa1*		15.4	43.6	25.6	15.4	100
s-Opa1*		50	29	16	5	100
Opa1-KO		25	50	25	0	100
