# Supplementary material for: In situ architecture of Opa1-dependent mitochondrial cristae remodeling
Source: EMBO J. 2024 Jan 15;43(3):391–413. doi: 10.1038/s44318-024-00027-2 (PMC10897290; doi:10.1038/s44318-024-00027-2)
Supplement: Supplementary file 9 — Source Data Fig. 1 [file 44318_2024_27_MOESM9_ESM.zip › EMBOJ-2023-113495R_SourceDataForFig1/1C/1C_numerical_data_mito_size.xlsx]

## Sheet: Raw data
Mitochondrial area (µm2)
WT	Opa1-OE	l-Opa1*	s-Opa1*	Opa1-KO
0.374735	0.0910121	0.242319	0.370457	0.216819
0.256174	0.129691	0.289198	0.268905	0.0817318
0.410878	0.120391	0.320761	0.430684	0.136562
0.334071	0.226158	0.138431	0.0904768	0.154149
0.10803	0.132863	0.119636	0.198619	0.271898
0.0397101	0.0790163	0.392152	0.0795565	0.277304
0.374735	0.128201	0.0857661	0.150933	0.40333
0.256174	0.30477	0.107641	0.1166	0.198273
0.410878	0.25943	0.09036	0.058407	0.563407
0.334071	0.207695	0.122401	0.0974552	0.657825
0.10803	0.12605	0.195665	0.170603	0.480989
0.0397101	0.116877	0.160549	0.125588	0.375597
0.301763	0.00519947	0.324012	0.1707
0.311939	0.0331258	0.171605	0.0763154
0.258563	0.0790504	0.055492	0.0230231
0.240056	0.13589	0.0669086	0.302989
0.395101	0.222289	0.0731766	0.0345128
0.196395		0.099105	0.434938
0.391349		0.377212	0.107203
0.553226		0.327492	0.134708
0.13735		0.110648	0.297038
0.155487		0.170671	0.109539
0.11331		0.190151	0.20059
0.593613		0.211432	0.0601881
0.344198		0.0663587	0.100735
0.188273		0.141574	0.0845446
0.739854		0.41118	0.210639
0.39058		0.142557	0.0995478
0.398342		0.227438	0.141633
0.139258		0.0331648	0.172953
0.508148		0.148913	0.246485
0.179868		0.257634	0.139443
0.281285		0.176832	0.0832793
0.228499		0.268048	0.203826
0.128352		0.519151	0.0198697
0.257546		0.267873	0.125218
0.38766		0.277158	0.117885
0.361776		0.336315	0.0798825
0.805551		0.172306	0.0968226
0.325681			0.0300308
0.206897			0.137628
0.140202			0.171756
0.0654244			0.0811284
0.891687			0.184316
0.200517			0.355152
0.139998			0.097173
0.134508			0.27801
0.120074			0.255955
0.481874			0.223389
0.759091			0.226484
0.386166			0.33136
0.433088			0.176939
0.155487			0.723396
0.802402			0.518811
0.657159			0.07615
0.595817
0.573982

## Sheet: Statistics
	WT	Opa1-OE	l-Opa1*	s-Opa1*	Opa1-KO			ANOVA summary			Brown-Forsythe test			Kruskal-Wallis test
Number of values	57	17	39	55	12			F	10.19		F (DFn, DFd)	5.526 (4, 175)		P value	<0.0001
								P value	<0.0001		P value	0.0003		Exact or approximate P value?	Approximate
Minimum	0.03971	0.005199	0.03316	0.01987	0.08173			P value summary	****		P value summary	***		P value summary	****
Maximum	0.8917	0.3048	0.5192	0.7234	0.6578			Significant diff. among means (P < 0.05)?	Yes		Are SDs significantly different (P < 0.05)?	Yes		Do the medians vary signif. (P < 0.05)?	Yes
Range	0.852	0.2996	0.486	0.7035	0.5761			R squared	0.1889					Number of groups	5
														Kruskal-Wallis statistic	33.06
95% CI of median
Actual confidence level	96.69%	95.10%	97.63%	97.00%	96.14%									Data summary
Lower confidence limit	0.2285	0.09101	0.1384	0.1072	0.1541									Number of treatments (columns)	5
Upper confidence limit	0.3862	0.2077	0.2576	0.1843	0.481									Number of values (total)	180
Mean	0.3352	0.141	0.2023	0.18	0.3182				T test	T test with Welch correction	Mann-Whitney test	Kolmogorov-Smirnov test	Variance
Std. Deviation	0.2082	0.07946	0.1137	0.1331	0.1801			WT vs Opa1-OE	0.0004, ***	<0.0001, ****	<0.0001, ****	0.0008, ***	***
Std. Error of Mean	0.02758	0.01927	0.0182	0.01795	0.05199			WT vs l-Opa1*	0.0005, ***	<0.0001, ****	0.0011, **	0.0080, **	***
								WT vs s-Opa1*	<0.0001, ****	<0.0001, ****	0.0011, **	0.0001, ***	**
Lower 95% CI of mean	0.2799	0.1002	0.1654	0.144	0.2037			WT vs Opa1-KO	0.7936, ns	0.7759, ns	0.9533, ns	0.9971, ns	ns
Upper 95% CI of mean	0.3904	0.1819	0.2391	0.216	0.4326			Opa1-OE vs l-Opa1*	0.0491, *	0.0257, *	0.0634, ns	0.0468, *	ns
								Opa1-OE vs s-Opa1*	0.2573, ns	0.1459, ns	0.5024, ns	0.4803, ns	*
Coefficient of variation	62.12%	56.34%	56.19%	73.96%	56.61%			Opa1-OE vs Opa1*-KO	0.0012, **	0.0065, **	0.0019, **	0.0086, **	**
								l-Opa1* vs s-Opa1*	0.3984, ns	0.3858, ns	0.1827, ns	0.4278, ns	ns
								l-Opa1* vs Opa1-KO	0.0103, *	0.0543, ns	0.0388, *	0.2400, ns	*
Test for normal distribution								s-Opa1* vs Opa1-KO	0.0033, **	0.0252, *	0.0057, **	0.0796, ns	ns
D'Agostino & Pearson test
K2	7.356	0.7034	4.037	31.11	1.106
P value	0.0253	0.7035	0.1329	<0.0001	0.5752
Passed normality test (alpha=0.05)?	No	Yes	Yes	No	Yes
P value summary	*	ns	ns	****	ns
Anderson-Darling test
A2*	1.254	0.4964	0.6082	2.249	0.2766
P value	0.0026	0.184	0.1061	<0.0001	0.5877
Passed normality test (alpha=0.05)?	No	Yes	Yes	No	Yes
P value summary	**	ns	ns	****	ns
Shapiro-Wilk test
W	0.9253	0.9491	0.9484	0.8458	0.9474
P value	0.0017	0.4432	0.0725	<0.0001	0.5987
Passed normality test (alpha=0.05)?	No	Yes	Yes	No	Yes
P value summary	**	ns	ns	****	ns
Kolmogorov-Smirnov test
KS distance	0.13	0.2317	0.1271	0.1456	0.1731
P value	0.0177	0.0158	>0.1000	0.0054	>0.1000
Passed normality test (alpha=0.05)?	No	No	Yes	No	Yes
P value summary	*	*	ns	**	ns
Number of values	57	17	39	55	12
