# Supplementary material for: In situ architecture of Opa1-dependent mitochondrial cristae remodeling
Source: EMBO J. 2024 Jan 15;43(3):391–413. doi: 10.1038/s44318-024-00027-2 (PMC10897290; doi:10.1038/s44318-024-00027-2)
Supplement: Supplementary file 10 — Source Data Fig. 2 [file 44318_2024_27_MOESM10_ESM.zip]

Archive with 68 entries (61 files):
- EMBOJ-2023-113495R_SourceDataForFig2/
- __MACOSX/._EMBOJ-2023-113495R_SourceDataForFig2
- EMBOJ-2023-113495R_SourceDataForFig2/2A/
- __MACOSX/EMBOJ-2023-113495R_SourceDataForFig2/._2A
- EMBOJ-2023-113495R_SourceDataForFig2/2F/
- __MACOSX/EMBOJ-2023-113495R_SourceDataForFig2/._2F
- EMBOJ-2023-113495R_SourceDataForFig2/2C/
- __MACOSX/EMBOJ-2023-113495R_SourceDataForFig2/._2C
- EMBOJ-2023-113495R_SourceDataForFig2/2D/
- __MACOSX/EMBOJ-2023-113495R_SourceDataForFig2/._2D
- EMBOJ-2023-113495R_SourceDataForFig2/2E/
- __MACOSX/EMBOJ-2023-113495R_SourceDataForFig2/._2E
- EMBOJ-2023-113495R_SourceDataForFig2/2B/
- __MACOSX/EMBOJ-2023-113495R_SourceDataForFig2/._2B
- EMBOJ-2023-113495R_SourceDataForFig2/2A/2A_numerical_data_cristae_directionality.xlsx
- __MACOSX/EMBOJ-2023-113495R_SourceDataForFig2/2A/._2A_numerical_data_cristae_directionality.xlsx
- EMBOJ-2023-113495R_SourceDataForFig2/2F/2F_numerical_data_cristae_width_distribution.xlsx
- __MACOSX/EMBOJ-2023-113495R_SourceDataForFig2/2F/._2F_numerical_data_cristae_width_distribution.xlsx
- EMBOJ-2023-113495R_SourceDataForFig2/2C/2C_numerical_data_cristae-length.xlsx
- __MACOSX/EMBOJ-2023-113495R_SourceDataForFig2/2C/._2C_numerical_data_cristae-length.xlsx
- EMBOJ-2023-113495R_SourceDataForFig2/2D/2D_numerical_data_cristae_width.xlsx
- __MACOSX/EMBOJ-2023-113495R_SourceDataForFig2/2D/._2D_numerical_data_cristae_width.xlsx
- EMBOJ-2023-113495R_SourceDataForFig2/2E/2E_Opa1-KO_Globular.tiff
- __MACOSX/EMBOJ-2023-113495R_SourceDataForFig2/2E/._2E_Opa1-KO_Globular.tiff
- EMBOJ-2023-113495R_SourceDataForFig2/2E/2E_l-Opa1*_Globular.tiff
- __MACOSX/EMBOJ-2023-113495R_SourceDataForFig2/2E/._2E_l-Opa1*_Globular.tiff
- EMBOJ-2023-113495R_SourceDataForFig2/2E/2E_sOpa1*_Tilted.tiff
- __MACOSX/EMBOJ-2023-113495R_SourceDataForFig2/2E/._2E_sOpa1*_Tilted.tiff
- EMBOJ-2023-113495R_SourceDataForFig2/2E/2E_s-Opa1*_Straight.tiff
- __MACOSX/EMBOJ-2023-113495R_SourceDataForFig2/2E/._2E_s-Opa1*_Straight.tiff
- EMBOJ-2023-113495R_SourceDataForFig2/2E/2E_WT_globular_50nm.tiff
- __MACOSX/EMBOJ-2023-113495R_SourceDataForFig2/2E/._2E_WT_globular_50nm.tiff
- EMBOJ-2023-113495R_SourceDataForFig2/2E/2E_Opa1-KO_Straight.tiff
- __MACOSX/EMBOJ-2023-113495R_SourceDataForFig2/2E/._2E_Opa1-KO_Straight.tiff
- EMBOJ-2023-113495R_SourceDataForFig2/2E/2E_l-Opa1*_Straight.tiff
- __MACOSX/EMBOJ-2023-113495R_SourceDataForFig2/2E/._2E_l-Opa1*_Straight.tiff
- EMBOJ-2023-113495R_SourceDataForFig2/2E/2E_Opa1-OE_Globular_50nm.tiff
- __MACOSX/EMBOJ-2023-113495R_SourceDataForFig2/2E/._2E_Opa1-OE_Globular_50nm.tiff
- EMBOJ-2023-113495R_SourceDataForFig2/2E/2E_s-Opa1*_Globular.tiff
- __MACOSX/EMBOJ-2023-113495R_SourceDataForFig2/2E/._2E_s-Opa1*_Globular.tiff
- EMBOJ-2023-113495R_SourceDataForFig2/2E/2E_s-Opa1*_Disconnected.tiff
- __MACOSX/EMBOJ-2023-113495R_SourceDataForFig2/2E/._2E_s-Opa1*_Disconnected.tiff
- EMBOJ-2023-113495R_SourceDataForFig2/2E/2E_Opa1-OE_Tilted_50nm.tiff
- __MACOSX/EMBOJ-2023-113495R_SourceDataForFig2/2E/._2E_Opa1-OE_Tilted_50nm.tiff
- EMBOJ-2023-113495R_SourceDataForFig2/2E/2E_Opa1-OE_Tubular_50nm.tiff
- __MACOSX/EMBOJ-2023-113495R_SourceDataForFig2/2E/._2E_Opa1-OE_Tubular_50nm.tiff
- EMBOJ-2023-113495R_SourceDataForFig2/2E/2E_l-Opa1*_Tilted.tiff
- __MACOSX/EMBOJ-2023-113495R_SourceDataForFig2/2E/._2E_l-Opa1*_Tilted.tiff
- EMBOJ-2023-113495R_SourceDataForFig2/2E/2E_Opa1-OE_Disconnected_50nm.tiff
- __MACOSX/EMBOJ-2023-113495R_SourceDataForFig2/2E/._2E_Opa1-OE_Disconnected_50nm.tiff
- EMBOJ-2023-113495R_SourceDataForFig2/2E/2E_Opa1-KO_Tilted_Disconnected.tiff
- __MACOSX/EMBOJ-2023-113495R_SourceDataForFig2/2E/._2E_Opa1-KO_Tilted_Disconnected.tiff
- EMBOJ-2023-113495R_SourceDataForFig2/2E/2E_WT_Tilted_50nm.tiff
- __MACOSX/EMBOJ-2023-113495R_SourceDataForFig2/2E/._2E_WT_Tilted_50nm.tiff
- EMBOJ-2023-113495R_SourceDataForFig2/2E/2E_l-Opa1*_Disconnected.tiff
- __MACOSX/EMBOJ-2023-113495R_SourceDataForFig2/2E/._2E_l-Opa1*_Disconnected.tiff
- EMBOJ-2023-113495R_SourceDataForFig2/2E/2E_WT_Disconnected.tiff
- __MACOSX/EMBOJ-2023-113495R_SourceDataForFig2/2E/._2E_WT_Disconnected.tiff
- EMBOJ-2023-113495R_SourceDataForFig2/2E/2E_WT_straight_50nm.tiff
- __MACOSX/EMBOJ-2023-113495R_SourceDataForFig2/2E/._2E_WT_straight_50nm.tiff
- EMBOJ-2023-113495R_SourceDataForFig2/2E/2E_s-Opa1*_Tubular.tif
- __MACOSX/EMBOJ-2023-113495R_SourceDataForFig2/2E/._2E_s-Opa1*_Tubular.tif
- EMBOJ-2023-113495R_SourceDataForFig2/2E/2E_Opa1-OE_Straight_50nm.tiff
- __MACOSX/EMBOJ-2023-113495R_SourceDataForFig2/2E/._2E_Opa1-OE_Straight_50nm.tiff
- EMBOJ-2023-113495R_SourceDataForFig2/2E/2E_WT_Tubular_50nm.tiff
- __MACOSX/EMBOJ-2023-113495R_SourceDataForFig2/2E/._2E_WT_Tubular_50nm.tiff
- EMBOJ-2023-113495R_SourceDataForFig2/2B/2B_numerical_data_cristae_shape.xlsx
- __MACOSX/EMBOJ-2023-113495R_SourceDataForFig2/2B/._2B_numerical_data_cristae_shape.xlsx
