# Supplementary material for: In situ architecture of Opa1-dependent mitochondrial cristae remodeling
Source: EMBO J. 2024 Jan 15;43(3):391–413. doi: 10.1038/s44318-024-00027-2 (PMC10897290; doi:10.1038/s44318-024-00027-2)
Supplement: Supplementary file 10 — Source Data Fig. 2 [file 44318_2024_27_MOESM10_ESM.zip › EMBOJ-2023-113495R_SourceDataForFig2/2A/2A_numerical_data_cristae_directionality.xlsx]

## Sheet: Raw data
Cristae directionality
		Straight	Tilted	Disconnected	total
WT		31.3	51.9	16.8	100
Opa1-OE		37.7	41.5	20.8	100
l-Opa1*		26.5	38.1	35.4	100
s-Opa1*		32.3	52.1	15.6	100
Opa1-KO		14.3	37.5	48.2	100
