# Supplementary material for: In situ architecture of Opa1-dependent mitochondrial cristae remodeling
Source: EMBO J. 2024 Jan 15;43(3):391–413. doi: 10.1038/s44318-024-00027-2 (PMC10897290; doi:10.1038/s44318-024-00027-2)
Supplement: Supplementary file 10 — Source Data Fig. 2 [file 44318_2024_27_MOESM10_ESM.zip › EMBOJ-2023-113495R_SourceDataForFig2/2C/2C_numerical_data_cristae-length.xlsx]

## Sheet: Raw data
Cristae Length
	wild-type	Opa1-OE	l-Opa1*	s-Opa1*	Opa1-KO		ANOVA summary			Brown-Forsythe test			Kruskal-Wallis test
	83.4089	568.658	187.669	174.098	483.019		F	2.457		F (DFn, DFd)	1.624 (4, 245)		P value	0.0155
	83.8192	190.665	143.701	276.688	363.022		P value	0.0463		P value	0.1687		Exact or approximate P value?	Approximate
	72.2024	73.5701	193.971	193.14	0		P value summary	*		P value summary	ns		P value summary	*
	79.1733	248.704	233.441	869.987	120.514		Significant diff. among means (P < 0.05)?	Yes		Are SDs significantly different (P < 0.05)?	No		Do the medians vary signif. (P < 0.05)?	Yes
	195.275	68.2316	159.147	235.762	236.664		R squared	0.03856					Number of groups	5
	513.526	45.7524	135.729	133.088	108.668								Kruskal-Wallis statistic	12.27
	85.6149	476.622	318.041	656.131	38.3623
	164.552	207.607	251.102	76.1732	111.182								Data summary
	35.2519	336.468	303.312	241.306	125.4								Number of treatments (columns)	5
	157.685	35.8475	262.759	78.7321	106.455								Number of values (total)	250
	116.764	542.996	116.153	82.9677	320.121
	101.765	395.545	289.275	84.6883	290.784
	108.998	159.406	238.713	593.791	401.34			T test	T test with Welch correction	Mann-Whitney test	Kolmogorov-Smirnov test	Variance
	129.611	204.106	187.616	244.403	51.9513		WT vs Opa1-OE	0.3272, ns	0.3274, ns	0.6931, ns	0.7112, ns	ns
	187.003	63.3784	130.796	409.129	58.5693		WT vs l-Opa1*	0.0104, *	0.0109, *	0.0007, ***	0.0007, ***	****
	301.379	90.0489	59.5179	986.634	0		WT vs s-Opa1*	0.0164, *	0.0170, *	0.518, ns	0.0062, **	****
	73.6583	251.916	334.569	244.145	253.847		WT vs Opa1-KO	0.0311, *	0.0313, *	0.0401, *	0.0681, ns	*
	69.5331	170.705	181.346	220.146	0		Opa1-OE vs l-Opa1*	0.0835, ns	0.0839, ns	0.0130, *	0.0397, *	**
	170.731	510.049	207.567	33.1076	92.5858		Opa1-OE vs s-Opa1*	0.1205, ns	0.1209, ns	0.1487, ns	0.2700, ns	*
	241.381	150.112	359.247	20.3393	423.464		Opa1-OE vs Opa1*-KO	0.2755, ns	0.2755, ns	0.1629, ns	0.1777, ns	ns
	85.4163	411.999	251.025	176.634	345.014		l-Opa1* vs s-Opa1*	0.8527, ns	0.8528, ns	0.4346, ns	0.2700, ns	ns
	149.39	340.408	397.051	110.587	361.224		l-Opa1* vs Opa1-KO	0.3924, ns	0.3927, ns	0.4719, ns	0.3927, ns	*
	50.5395	41.4463	366.721	111.888	341.356		s-Opa1* vs Opa1-KO	0.5110, ns	0.5111, ns	0.9685, ns	0.8643, ns	*
	142.088	234.632	251.491	112.594	0
	169.052	70.0184	80.883	439.173	347.723
	279.368	258.402	190.04	308.225	149.604
	535.983	296.301	219.144	420.117	72.5774
	302.835	175.178	625.225	94.505	150.162
	81.3132	88.2775	184.428	440.516	141.603
	108.072	208.041	1455.14	302.734	577.946
	154.102	73.1951	74.5407	189.921	294.351
	121.484	118.925	159.661	262.704	113.874
	94.3727	89.9166	76.8526	218.734	63.6431
	82.4382	46.7672	285.953	68.5184	158.28
	83.4971	71.8207	53.3411	72.2686	214.511
	104.322	91.0791	169.641	198.099	257.617
	141.758	71.2582	129.007	196.863	293.594
	78.8645	72.1583	373.743	63.9519	225.383
	87.6885	27.3081	63.0938	196.18	222.585
	57.731	55.0044	99.4266	330.543	425.522
	69.2684	109.379	116.232	98.4538	247.116
	310.314	156.426	192.935	44.0097	481.034
	226.667	143.723	252.874	60.5768	172.244
	151.839	103.511	266.939	58.3046	114.094
	84.9972	86.03	348.749	158.435	190.268
	63.6431	74.321	346.435	81.4896	430.446
	129.426	139.963	82.2838	311.377	104.851
	169.465	113.132	92.6079	330.543	162.847
	300.757	159.428	178.348	234.299	120.293
	298.207	190.96	325.976	75.9746	100.682
Number of values	50	50	50	50	50
Minimum	35.25	27.31	53.34	20.34	0
25% Percentile	83.17	72.94	130.3	82.6	106.1
Median	119.1	141.8	193.5	194.7	167.5
75% Percentile	174.8	238.2	292.8	304.1	325.4
Maximum	536	568.7	1455	986.6	577.9
Range	500.7	541.4	1402	966.3	577.9
Mean	153.7	178.2	240.1	232.5	209.3
Std. Deviation	106.9	139.4	207.8	201.4	144.5
Std. Error of Mean	15.11	19.72	29.38	28.48	20.43
Lower 95% CI of mean	123.4	138.6	181	175.2	168.3
Upper 95% CI of mean	184.1	217.8	299.1	289.7	250.4
Coefficient of variation	69.53%	78.25%	86.55%	86.65%	69.01%
Test for normal distribution
D'Agostino & Pearson test
K2	30.15	14.91	78.7	31.75	3.291
P value	<0.0001	0.0006	<0.0001	<0.0001	0.1929
Passed normality test (alpha=0.05)?	No	No	No	No	Yes
P value summary	****	***	****	****	ns
Anderson-Darling test
A2*	3.177	2.652	4.105	2.716	0.814
P value	<0.0001	<0.0001	<0.0001	<0.0001	0.0329
Passed normality test (alpha=0.05)?	No	No	No	No	No
P value summary	****	****	****	****	*
Shapiro-Wilk test
W	0.7898	0.8408	0.601	0.8004	0.9504
P value	<0.0001	<0.0001	<0.0001	<0.0001	0.0354
Passed normality test (alpha=0.05)?	No	No	No	No	No
P value summary	****	****	****	****	*
Kolmogorov-Smirnov test
KS distance	0.1968	0.1552	0.2	0.1763	0.1262
P value	<0.0001	0.0041	<0.0001	0.0005	0.0452
Passed normality test (alpha=0.05)?	No	No	No	No	No
P value summary	****	**	****	***	*
Test for lognormal distribution
D'Agostino & Pearson test
K2	1.93	1.816	2.802	0.2325
P value	0.3811	0.4033	0.2463	0.8903
Passed lognormality test (alpha=0.05)?	Yes	Yes	Yes	Yes
P value summary	ns	ns	ns	ns
Anderson-Darling test
A2*	0.6695	0.3183	0.4982	0.3603
P value	0.0757	0.526	0.2016	0.4345
Passed lognormality test (alpha=0.05)?	Yes	Yes	Yes	Yes
P value summary	ns	ns	ns	ns
Shapiro-Wilk test
W	0.9666	0.9789	0.9643	0.9851
P value	0.1681	0.5079	0.1347	0.7759
Passed lognormality test (alpha=0.05)?	Yes	Yes	Yes	Yes
P value summary	ns	ns	ns	ns
Kolmogorov-Smirnov test
KS distance	0.1183	0.09823	0.08988	0.09763
P value	0.0777	>0.1000	>0.1000	>0.1000
Passed lognormality test (alpha=0.05)?	Yes	Yes	Yes	Yes
P value summary	ns	ns	ns	ns
Number of values	50	50	50	50	50
Impossible values in lognormal distributions
Number of zeroes	0	0	0	0	4
Number of negative values	0	0	0	0	0

## Sheet: without outliers
Cristae length
	wild-type	Opa1-OE	l-Opa1*	s-Opa1*	Opa1-KO		ANOVA summary			Brown-Forsythe test			Kruskal-Wallis test
	83.4089		187.669	174.098	483.019		F	4.613		F (DFn, DFd)	4.783 (4, 235)		P value	0.0018
	83.8192	190.665	143.701	276.688	363.022		P value	0.0013		P value	0.001		Exact or approximate P value?	Approximate
	72.2024	73.5701	193.971	193.14	0		P value summary	**		P value summary	***		P value summary	**
	79.1733	248.704	233.441		120.514		Significant diff. among means (P < 0.05)?	Yes		Are SDs significantly different (P < 0.05)?	Yes		Do the medians vary signif. (P < 0.05)?	Yes
	195.275	68.2316	159.147	235.762	236.664		R squared	0.07281					Number of groups	5
		45.7524	135.729	133.088	108.668								Kruskal-Wallis statistic	17.22
	85.6149		318.041		38.3623
	164.552	207.607	251.102	76.1732	111.182								Data summary
	35.2519	336.468	303.312	241.306	125.4								Number of treatments (columns)	5
	157.685	35.8475	262.759	78.7321	106.455								Number of values (total)	240
	116.764		116.153	82.9677	320.121
	101.765	395.545	289.275	84.6883	290.784
	108.998	159.406	238.713	593.791	401.34			T test	T test with Welch correction	Mann-Whitney test	Kolmogorov-Smirnov test	Variance
	129.611	204.106	187.616	244.403	51.9513		WT vs Opa1-OE	0.5870, ns	0.5891, ns	0.9550, ns	0.5892, ns	ns
	187.003	63.3784	130.796	409.129	58.5693		WT vs l-Opa1*	0.0002, ***	0.0002, ***	0.0002, ***	0.0003, ***	**
	301.379	90.0489	59.5179		0		WT vs s-Opa1*	0.0119, ns	0.0127, *	0.0607, ns	0.0070, **	***
	73.6583	251.916	334.569	244.145	253.847		WT vs Opa1-KO	0.0032, **	0.0030, **	0.0137, *	0.0296, *	**
	69.5331	170.705	181.346	220.146	0		Opa1-OE vs l-Opa1*	0.0025, **	0.0024, **	0.0013, **	0.0120, *	ns
	170.731		207.567	33.1076	92.5858		Opa1-OE vs s-Opa1*	0.0567, ns	0.0562, ns	0.0842, ns	0.1764, ns	ns
	241.381	150.112	359.247	20.3393	423.464		Opa1-OE vs Opa1*-KO	0.0177, *	0.0161, *	0.0291, *	0.0703, ns	**
	85.4163	411.999	251.025	176.634	345.014		l-Opa1* vs s-Opa1*	0.3868, ns	0.3882, ns	0.2355, ns	0.1935, ns	ns
	149.39	340.408	397.051	110.587	361.224		l-Opa1* vs Opa1-KO	0.3868, ns	0.8197, ns	0.2355, ns	0.1935, ns	ns
	50.5395	41.4463	366.721	111.888	341.356		s-Opa1* vs Opa1-KO	0.5792, ns	0.5778, ns	0.5616, ns	0.7259, ns	ns
	142.088	234.632	251.491	112.594	0
	169.052	70.0184	80.883	439.173	347.723
	279.368	258.402	190.04	308.225	149.604
		296.301	219.144	420.117	72.5774
	302.835	175.178	625.225	94.505	150.162
	81.3132	88.2775	184.428	440.516	141.603
	108.072	208.041		302.734	577.946
	154.102	73.1951	74.5407	189.921	294.351
	121.484	118.925	159.661	262.704	113.874
	94.3727	89.9166	76.8526	218.734	63.6431
	82.4382	46.7672	285.953	68.5184	158.28
	83.4971	71.8207	53.3411	72.2686	214.511
	104.322	91.0791	169.641	198.099	257.617
	141.758	71.2582	129.007	196.863	293.594
	78.8645	72.1583	373.743	63.9519	225.383
	87.6885	27.3081	63.0938	196.18	222.585
	57.731	55.0044	99.4266	330.543	425.522
	69.2684	109.379	116.232	98.4538	247.116
	310.314	156.426	192.935	44.0097	481.034
	226.667	143.723	252.874	60.5768	172.244
	151.839	103.511	266.939	58.3046	114.094
	84.9972	86.03	348.749	158.435	190.268
	63.6431	74.321	346.435	81.4896	430.446
	129.426	139.963	82.2838	311.377	104.851
	169.465	113.132	92.6079	330.543	162.847
	300.757	159.428	178.348	234.299	120.293
	298.207	190.96	325.976	75.9746	100.682
Number of values	48	46	49	47	50
Minimum	35.25	27.31	53.34	20.34	0
25% Percentile	82.68	72.07	129.9	81.49	106.1
Median	112.9	116	192.9	189.9	167.5
75% Percentile	169.4	205	287.6	262.7	325.4
Maximum	310.3	412	625.2	593.8	577.9
Range	275.1	384.7	571.9	573.5	577.9
Mean	138.3	148.1	215.3	193.8	209.3
Std. Deviation	76.17	97.32	112.6	128.8	144.5
Std. Error of Mean	10.99	14.35	16.09	18.78	20.43
Lower 95% CI of mean	116.1	119.2	182.9	156	168.3
Upper 95% CI of mean	160.4	177	247.6	231.6	250.4
Coefficient of variation	55.09%	65.72%	52.31%	66.44%	69.01%
Test for normal distribution
D'Agostino & Pearson test
K2	8.479	9.037	12.66	8.123	3.291
P value	0.0144	0.0109	0.0018	0.0172	0.1929
Passed normality test (alpha=0.05)?	No	No	No	No	Yes
P value summary	*	*	**	*	ns
Anderson-Darling test
A2*	2.289	1.543	0.5085	1.068	0.814
P value	<0.0001	0.0005	0.1897	0.0076	0.0329
Passed normality test (alpha=0.05)?	No	No	Yes	No	No
P value summary	****	***	ns	**	*
Shapiro-Wilk test
W	0.8642	0.8936	0.9335	0.9196	0.9504
P value	<0.0001	0.0005	0.0083	0.0032	0.0354
Passed normality test (alpha=0.05)?	No	No	No	No	No
P value summary	****	***	**	**	*
Kolmogorov-Smirnov test
KS distance	0.1496	0.1557	0.1056	0.1402	0.1262
P value	0.0089	0.0069	>0.1000	0.0215	0.0452
Passed normality test (alpha=0.05)?	No	No	Yes	No	No
P value summary	**	**	ns	*	*
Test for lognormal distribution
D'Agostino & Pearson test
K2	0.8751	1.586	1.96	1.935
P value	0.6456	0.4525	0.3754	0.38
Passed lognormality test (alpha=0.05)?	Yes	Yes	Yes	Yes
P value summary	ns	ns	ns	ns
Anderson-Darling test
A2*	0.6138	0.3282	0.6122	0.62
P value	0.1042	0.5088	0.1053	0.1004
Passed lognormality test (alpha=0.05)?	Yes	Yes	Yes	Yes
P value summary	ns	ns	ns	ns
Shapiro-Wilk test
W	0.9629	0.9796	0.9655	0.9661
P value	0.1327	0.5884	0.1594	0.1881
Passed lognormality test (alpha=0.05)?	Yes	Yes	Yes	Yes
P value summary	ns	ns	ns	ns
Kolmogorov-Smirnov test
KS distance	0.1236	0.09467	0.1011	0.1271
P value	0.0641	>0.1000	>0.1000	0.0552
Passed lognormality test (alpha=0.05)?	Yes	Yes	Yes	Yes
P value summary	ns	ns	ns	ns
Number of values	48	46	49	47	50
Impossible values in lognormal distributions
Number of zeroes	0	0	0	0	4
Number of negative values	0	0	0	0	0
