# Supplementary material for: In situ architecture of Opa1-dependent mitochondrial cristae remodeling
Source: EMBO J. 2024 Jan 15;43(3):391–413. doi: 10.1038/s44318-024-00027-2 (PMC10897290; doi:10.1038/s44318-024-00027-2)
Supplement: Supplementary file 10 — Source Data Fig. 2 [file 44318_2024_27_MOESM10_ESM.zip › EMBOJ-2023-113495R_SourceDataForFig2/2D/2D_numerical_data_cristae_width.xlsx]

## Sheet: Raw data
Cristae width
	wild-type	Opa1-OE	l-Opa1*	s-Opa1*	Opa1-KO		ANOVA summary			Brown-Forsythe test			Kruskal-Wallis test
	17.648	11.03	13.236	8.824	11.03		F	21.82		F (DFn, DFd)	22.03 (4, 1866)		P value	<0.0001
	15.442	11.03	11.03	8.824	11.03		P value	<0.0001		P value	<0.0001		Exact or approximate P value?	Approximate
	15.442	19.854	13.236	11.03	28.678		P value summary	****		P value summary	****		P value summary	****
	15.442	26.472	13.236	11.03	88.24		Significant diff. among means (P < 0.05)?	Yes		Are SDs significantly different (P < 0.05)?	Yes		Do the medians vary signif. (P < 0.05)?	Yes
	15.442	37.502	8.824	11.03	8.824		R squared	0.04467					Number of groups	5
	13.236	30.884	26.472	13.236	88.24								Kruskal-Wallis statistic	93.97
	13.236	13.236	24.266	19.854	15.442
	13.236	37.502	17.648	19.854	28.678								Data summary
	13.236	30.884	17.648	11.03	30.884								Number of treatments (columns)	5
	13.236	37.502	13.236	11.03	6.618								Number of values (total)	1871
	39.708	15.442	2.206	11.03	4.412
	13.236	22.06	41.914	8.824	13.236
	15.442	8.824	37.502	8.824	88.24			T test	T test with Welch correction	Mann-Whitney test	Kolmogorov-Smirnov test	Variance
	26.472	13.236	15.442	8.824	19.854		WT vs Opa1-OE	0.3794, ns	0.2984, ns	0.1592, ns	<0.0001, ****	<0.0001, ****
	17.648	15.442	24.266	2.206	39.708		WT vs l-Opa1*	0.0045, **	0.0011, **	0.6362, ns	0.0030, **	<0.0001, ****
	11.03	11.03	13.236	17.648	44.12		WT vs s-Opa1*	0.0053, **	0.0013, **	<0.0001, ****	<0.0001, ****	<0.0001, ****
	17.648	11.03	88.24	13.236	8.824		WT vs Opa1-KO	<0.0001, ****	<0.0001, ****	<0.0001, ****	<0.0001, ****	<0.0001, ****
	19.854	13.236	37.502	2.206	11.03		Opa1-OE vs l-Opa1*	0.0104, *	0.0151, *	0.0755, ns	0.03886, *	<0.0001, ****
	17.648	17.648	17.648	41.914	33.09		Opa1-OE vs s-Opa1*	<0.0001, ****	0.001, ***	0.0017, **	<0.0001, ****	<0.0001, ****
	17.648	19.854	15.442	13.236	39.708		Opa1-OE vs Opa1*-KO	<0.0001, ****	<0.0001, ****	<0.0001, ****	<0.0001, ****	<0.0001, ****
	24.266	8.824	2.206	28.678	22.06		l-Opa1* vs s-Opa1*	<0.0001, ****	<0.0001, ****	<0.0001, ****	<0.0001, ****	<0.0001, ****
	11.03	11.03	2.206	2.206	88.24		l-Opa1* vs Opa1-KO	<0.0001, ****	<0.0001, ****	<0.0001, ****	<0.0001, ****	<0.0001, ****
	11.03	13.236	2.206	11.03	4.412		s-Opa1* vs Opa1-KO	<0.0001, ****	<0.0001, ****	<0.0001, ****	<0.0001, ****	<0.0001, ****
	11.03	13.236	17.648	15.442	8.824
	11.03	15.442	39.708	8.824	8.824
	17.648	8.824	41.914	13.236	6.618
	13.236	22.06	37.502	4.412	17.648
	11.03	22.06	37.502	6.618	13.236
	17.648	13.236	37.502	11.03	13.236
	11.03	30.884	4.412	11.03	22.06
	8.824	8.824	44.12	8.824	11.03
	11.03	11.03	13.236	8.824	4.412
	13.236	11.03	15.442	8.824	8.824
	8.824	13.236	17.648	22.06	8.824
	11.03	19.854	15.442	4.412	35.296
	13.236	11.03	13.236	2.206	2.206
	4.412	24.266	33.09	17.648	19.854
	8.824	24.266	13.236	8.824	4.412
	17.648	11.03	39.708	19.854	2.206
	17.648	8.824	44.12	2.206	39.708
	13.236	8.824	13.236	11.03	4.412
	15.442	15.442	35.296	6.618	35.296
	26.472	4.412	11.03	8.824	2.206
	37.502	17.648	22.06	4.412	44.12
	17.648	6.618	11.03	8.824	15.442
	17.648	33.09	19.854	8.824	17.648
	15.442	22.06	11.03	11.03	15.442
	19.854	33.09	22.06	8.824	24.266
	22.06	13.236	30.884	8.824	4.412
	11.03	24.266	4.412	6.618	17.648
	8.824	13.236	44.12	8.824	13.236
	11.03	19.854	4.412	8.824	8.824
	8.824	4.412	19.854	2.206	41.914
	4.412	8.824	13.236	4.412	17.648
	19.854	17.648	2.206	11.03	28.678
	17.648	15.442	2.206	8.824	2.206
	13.236	19.854	15.442	8.824	15.442
	22.06	11.03	13.236	6.618	11.03
	13.236	13.236	41.914	6.618	11.03
	11.03	28.678	26.472	4.412	11.03
	11.03	26.472	15.442	11.03	24.266
	11.03	24.266	2.206	19.854	19.854
	11.03	17.648	2.206	8.824	13.236
	11.03	11.03	4.412	8.824	17.648
	11.03	24.266	8.824	6.618	8.824
	11.03	19.854	4.412	8.824	15.442
	8.824	19.854	2.206	6.618	6.618
	8.824	24.266	2.206	8.824	37.502
	8.824	17.648	2.206	8.824	13.236
	11.03	17.648	2.206	8.824	13.236
	11.03	17.648	4.412	8.824	8.824
	8.824	19.854	2.206	8.824	11.03
	8.824	19.854	41.914	6.618	11.03
	8.824	37.502	15.442	11.03	11.03
	11.03	4.412	15.442	8.824	4.412
	15.442	11.03	6.618	8.824	17.648
	17.648	11.03	2.206	6.618	37.502
	15.442	11.03	13.236	2.206	19.854
	15.442	4.412	2.206	8.824	26.472
	17.648	11.03	2.206	6.618	2.206
	17.648	2.206	4.412	8.824	13.236
	11.03	6.618	2.206	4.412	39.708
	13.236	30.884	37.502	6.618	13.236
	13.236	8.824	2.206	8.824	13.236
	11.03	17.648	17.648	11.03	88.24
	11.03	39.708	4.412	6.618	22.06
	13.236	4.412	88.24	8.824	15.442
	13.236	6.618	30.884	11.03	13.236
	11.03	17.648	88.24	13.236	6.618
	11.03	37.502	33.09	11.03	33.09
	17.648	2.206	2.206	8.824	13.236
	8.824	15.442	2.206	33.09	24.266
	8.824	11.03	2.206	8.824	33.09
	11.03	2.206	2.206	13.236	24.266
	11.03	13.236	8.824	24.266	41.914
	11.03	17.648	88.24	11.03	13.236
	8.824	13.236	26.472	11.03	19.854
	11.03	13.236	8.824	11.03	28.678
	11.03	15.442	6.618	8.824	2.206
	11.03	41.914	19.854	8.824	15.442
	11.03	11.03	33.09	13.236	15.442
	11.03	11.03	13.236	11.03	15.442
	11.03	11.03	13.236	8.824	30.884
	11.03	17.648	6.618	8.824	15.442
	13.236	41.914	8.824	8.824	15.442
	13.236	8.824	2.206	2.206	15.442
	13.236	11.03	11.03	8.824	37.502
	28.678	15.442	11.03	11.03	26.472
	13.236	11.03	33.09	11.03	39.708
	11.03	17.648	30.884	8.824	2.206
	19.854	11.03	17.648	6.618	24.266
	13.236	24.266	39.708	6.618	8.824
	13.236	13.236	15.442	8.824	15.442
	13.236	11.03	24.266	8.824	35.296
	11.03	30.884	17.648	13.236	26.472
	11.03	33.09	17.648	11.03	17.648
	11.03	19.854	30.884	2.206	13.236
	6.618	26.472	4.412	6.618	39.708
	11.03	13.236	11.03	11.03	11.03
	13.236	35.296	11.03	11.03	13.236
	11.03	8.824	11.03	8.824	15.442
	13.236	33.09	88.24	8.824	13.236
	19.854	8.824	13.236	8.824	15.442
	11.03	2.206	15.442	22.06	37.502
	11.03	13.236	11.03	8.824	19.854
	13.236	13.236	11.03	8.824	17.648
	13.236	28.678	11.03	8.824	15.442
	11.03	8.824	13.236	2.206	15.442
	15.442	8.824	15.442	35.296	17.648
	11.03	8.824	13.236	30.884	22.06
	8.824	11.03	15.442	8.824	13.236
	13.236	17.648	13.236	6.618	13.236
	13.236	8.824	17.648	6.618	17.648
	13.236	19.854	15.442	2.206	15.442
	13.236	13.236	15.442	6.618	15.442
	13.236	13.236	17.648	6.618	15.442
	13.236	15.442	15.442	13.236	13.236
	13.236	33.09	13.236	6.618	13.236
	13.236	28.678	17.648	6.618	15.442
	11.03	11.03	13.236	6.618	15.442
	13.236	11.03	13.236	11.03	15.442
	13.236	11.03	35.296	11.03	13.236
	13.236	11.03	15.442	11.03	13.236
	11.03	13.236	26.472	15.442	19.854
	13.236	39.708	17.648	19.854	15.442
	13.236	11.03	2.206	11.03	19.854
	17.648	8.824	2.206	8.824	15.442
	17.648	8.824	35.296	2.206	15.442
	17.648	8.824	11.03	6.618	24.266
	15.442	8.824	11.03	22.06	13.236
	13.236	11.03	11.03	2.206	11.03
	13.236	6.618	11.03	6.618	4.412
	17.648	8.824	11.03	8.824	15.442
	19.854	13.236	24.266	8.824	13.236
	22.06	11.03	11.03	8.824	24.266
	8.824	30.884	13.236	13.236	4.412
	17.648	26.472	15.442	11.03	26.472
	19.854	8.824	2.206	2.206	41.914
	19.854	33.09	6.618	6.618	41.914
	19.854	11.03	11.03	11.03	28.678
	17.648	15.442	26.472	8.824	2.206
	15.442	17.648	19.854	8.824	19.854
	17.648	15.442	13.236	8.824	22.06
	11.03	22.06	30.884	8.824	19.854
	15.442	19.854	15.442	6.618	4.412
	11.03	2.206	13.236	8.824	41.914
	13.236	35.296	13.236	6.618	11.03
	17.648	13.236	13.236	6.618	13.236
	17.648	11.03	13.236	30.884	15.442
	26.472	15.442	13.236	13.236	15.442
	19.854	39.708	11.03	11.03	17.648
	41.914	8.824	17.648	4.412	15.442
	28.678	17.648	8.824	6.618	88.24
	19.854	13.236	8.824	8.824	17.648
	19.854	11.03	19.854	6.618	15.442
	17.648	19.854	13.236	4.412	15.442
	22.06	35.296	8.824	6.618	13.236
	19.854	11.03	44.12	24.266	17.648
	8.824	17.648	8.824	13.236	26.472
	17.648	44.12	11.03	11.03	17.648
	8.824	13.236	2.206	2.206	15.442
	4.412	13.236	15.442	28.678	15.442
	28.678	19.854	2.206	6.618	15.442
	15.442	17.648	24.266	8.824	17.648
	13.236	26.472	13.236	6.618	13.236
	22.06	2.206	15.442	6.618	13.236
	17.648	17.648	15.442	13.236	13.236
	2.206	35.296	35.296	28.678	13.236
	41.914	2.206	39.708	2.206	15.442
	13.236	19.854	17.648	8.824	19.854
	11.03	11.03	8.824	2.206	22.06
	22.06	39.708	19.854	30.884	13.236
	11.03	2.206	19.854	6.618	11.03
	8.824	22.06	17.648	8.824	11.03
	13.236	22.06	2.206	8.824	17.648
	15.442	13.236	88.24	6.618	15.442
	11.03	2.206	2.206	6.618	15.442
	11.03	11.03	30.884	15.442	11.03
	8.824	8.824	19.854	22.06	11.03
	11.03	13.236	2.206	41.914	17.648
	11.03	11.03	35.296	13.236	15.442
	13.236	28.678	35.296	11.03	13.236
	11.03	33.09	33.09	17.648	11.03
	13.236	15.442	15.442	2.206	15.442
	13.236	15.442	13.236	39.708	13.236
	15.442	13.236	13.236	37.502	15.442
	11.03	15.442	13.236	22.06	17.648
	13.236	8.824	15.442	28.678	15.442
	11.03	8.824	13.236	15.442	15.442
	15.442	2.206	13.236	11.03	15.442
	15.442	8.824	15.442	11.03	4.412
	13.236	2.206	13.236	15.442	26.472
	44.12	11.03	11.03	8.824	35.296
	15.442	13.236	15.442	8.824	39.708
	15.442	6.618	17.648	11.03	26.472
	15.442	11.03	2.206	8.824	33.09
	13.236	19.854	13.236	8.824	28.678
	13.236	13.236	15.442	22.06	17.648
	15.442	22.06	17.648	11.03	19.854
	13.236	28.678	15.442	11.03	17.648
	13.236	13.236	17.648	19.854	17.648
	13.236	13.236	11.03	22.06	17.648
		26.472	24.266	4.412	13.236
		28.678	11.03	17.648	17.648
		26.472	22.06	19.854	19.854
		13.236	13.236	8.824	17.648
		37.502	8.824	2.206	4.412
		24.266	13.236	8.824	30.884
		33.09	11.03	6.618	17.648
		2.206	11.03	6.618	2.206
		4.412	11.03	8.824	88.24
		4.412	11.03	6.618	13.236
		13.236	8.824	6.618	88.24
		11.03	15.442	39.708	15.442
		8.824	2.206	2.206	35.296
		13.236	15.442	6.618	13.236
		4.412	39.708	6.618	13.236
		6.618	2.206	11.03	17.648
		26.472	35.296	8.824	19.854
		41.914	39.708	35.296	24.266
		4.412	13.236	8.824	2.206
		19.854	6.618	8.824	2.206
		15.442	17.648	8.824	19.854
		28.678	13.236	11.03
		11.03	22.06	8.824
		17.648	17.648	24.266
		28.678	19.854	24.266
		11.03	11.03	8.824
		13.236	35.296	11.03
		11.03	33.09	8.824
		33.09	4.412	8.824
		30.884	2.206	8.824
		39.708	6.618	11.03
		6.618	2.206	8.824
		2.206	6.618	8.824
		13.236	13.236	11.03
		8.824	15.442	8.824
		13.236	15.442	4.412
		13.236	22.06	4.412
		30.884	6.618	4.412
		8.824	88.24	2.206
		22.06	15.442	6.618
		35.296	13.236	8.824
		15.442	13.236	4.412
		15.442	8.824	26.472
		13.236	37.502	6.618
		28.678	39.708	11.03
		2.206	17.648	2.206
		39.708	13.236	28.678
		4.412	15.442	44.12
		8.824	19.854	44.12
		15.442	13.236	6.618
		15.442	15.442	11.03
		28.678	19.854	8.824
		2.206	15.442	19.854
		4.412	22.06	17.648
		11.03	41.914	6.618
		11.03	6.618	24.266
		2.206	13.236	8.824
		11.03	88.24	6.618
		19.854	11.03	8.824
		8.824	15.442	24.266
		24.266	2.206	17.648
		19.854	2.206	13.236
		11.03	13.236	24.266
		8.824	13.236	15.442
		11.03	11.03	11.03
		19.854	11.03	11.03
		13.236	30.884	8.824
		11.03	11.03	11.03
		8.824	11.03	8.824
		28.678	11.03	19.854
		11.03	11.03	13.236
		13.236	11.03	15.442
		22.06	15.442	11.03
		2.206	13.236	2.206
		11.03	33.09	15.442
		4.412	35.296	8.824
		2.206	13.236	6.618
		19.854	41.914	11.03
		4.412	8.824	11.03
		11.03	8.824	8.824
		2.206	11.03	11.03
		4.412	39.708	6.618
		2.206	11.03	11.03
		2.206	11.03	2.206
		13.236	11.03	17.648
		2.206	11.03	11.03
		2.206	11.03	24.266
		35.296	13.236	19.854
		33.09	11.03	17.648
		13.236	11.03	17.648
		15.442	11.03	15.442
		11.03	11.03	15.442
		11.03	11.03	4.412
		37.502	11.03	6.618
		6.618	11.03	15.442
		11.03	11.03	17.648
		2.206	8.824	15.442
		4.412	11.03	8.824
		8.824	4.412	13.236
		6.618	17.648	2.206
		39.708	11.03	4.412
		4.412		8.824
		24.266		19.854
		37.502		41.914
		8.824		8.824
		6.618		4.412
		6.618		15.442
		4.412		13.236
		4.412		8.824
		2.206		24.266
		8.824		35.296
		11.03		15.442
		37.502		13.236
		19.854		19.854
		8.824		22.06
		2.206		24.266
		2.206		30.884
		33.09		6.618
		2.206		2.206
		6.618		2.206
		4.412		2.206
		4.412		2.206
		2.206		2.206
		4.412		2.206
		22.06		26.472
		13.236		8.824
		19.854		4.412
		2.206		11.03
		2.206		4.412
		11.03		13.236
		30.884		26.472
		6.618		33.09
		22.06		8.824
		17.648		15.442
		6.618		19.854
		17.648		15.442
		2.206		13.236
		24.266		11.03
		33.09		8.824
		2.206		22.06
		41.914		28.678
		2.206		11.03
		11.03		22.06
		2.206		13.236
		4.412		13.236
		4.412		15.442
		4.412		15.442
		2.206		11.03
		2.206		11.03
		24.266		11.03
		4.412		26.472
		33.09		11.03
		4.412		24.266
		24.266		11.03
		2.206		13.236
		24.266		15.442
		24.266		13.236
		2.206		13.236
		22.06		11.03
		19.854		11.03
		19.854		19.854
		11.03		19.854
		2.206		13.236
		6.618		13.236
		2.206		8.824
		44.12		26.472
		8.824		8.824
		13.236		13.236
		15.442		11.03
		28.678		11.03
		2.206		13.236
		2.206		13.236
		2.206		17.648
		8.824		15.442
		11.03		11.03
		11.03		15.442
		2.206		8.824
		8.824		22.06
		2.206		6.618
		11.03		33.09
		11.03		11.03
		19.854		11.03
		2.206		13.236
		6.618		22.06
		24.266		13.236
		2.206		8.824
		44.12		4.412
		6.618		13.236
		2.206		15.442
		2.206		13.236
		33.09		11.03
		2.206		22.06
		22.06		11.03
		6.618		13.236
		13.236		28.678
		2.206		17.648
		39.708		11.03
		8.824		15.442
		2.206		17.648
		2.206		11.03
		2.206		19.854
		13.236		2.206
		2.206		4.412
		35.296		17.648
		26.472		22.06
		17.648		24.266
		4.412		13.236
		2.206		13.236
				35.296
				15.442
				11.03
				8.824
				8.824
				11.03
				11.03
				8.824
				11.03
				17.648
				24.266
				26.472
				28.678
				11.03
				13.236
				13.236
				19.854
				19.854
				8.824
				13.236
				17.648
				17.648
				11.03
				8.824
				11.03
				8.824
				13.236
				15.442
				15.442
				13.236
				13.236
				15.442
				26.472
				8.824
				11.03
				13.236
				19.854
				15.442
				15.442
				17.648
				11.03
				15.442
				11.03
				11.03
				2.206
				41.914
				13.236
				13.236
				15.442
				15.442
				17.648
				13.236
				11.03
				8.824
				11.03
				13.236
				15.442
				15.442
				13.236
				2.206
				2.206
				28.678
				15.442
				13.236
				11.03
				11.03
				8.824
				11.03
				11.03
				19.854
				11.03
				2.206
				8.824
				8.824
				22.06
				13.236
				13.236
				11.03
				13.236
				13.236
				15.442
				44.12
				11.03
				11.03
				2.206
				15.442
				13.236
				15.442
				13.236
				11.03
				11.03
				13.236
				13.236
				13.236
				11.03
				11.03
				24.266
				41.914
				41.914
				13.236
				11.03
				13.236
				15.442
				15.442
				17.648
				37.502
				13.236
				11.03
				11.03
				26.472
				15.442
				2.206
				17.648
				28.678
				24.266
				13.236
				15.442
				11.03
				8.824
				44.12
				2.206
				17.648
				26.472
				22.06
				22.06
				6.618
				8.824
				11.03
				17.648
				19.854
				15.442
				11.03
				11.03
				33.09
				30.884
				13.236
				26.472
				13.236
				11.03
				28.678
				17.648
				2.206
				11.03
				6.618
				22.06
				11.03
				6.618
				6.618
				22.06
				13.236
				8.824
				35.296
				13.236
				15.442
				8.824
				24.266
				8.824
				13.236
				15.442
				6.618
				17.648
				19.854
				2.206
				11.03
				17.648
				22.06
				19.854
				2.206
				11.03
				13.236
				28.678
				2.206
				8.824
				8.824
				8.824
				11.03
				6.618
				24.266
				8.824
				24.266
				8.824
				11.03
				11.03
				11.03
				11.03
				11.03
				8.824
				11.03
				33.09
				11.03
				8.824
				6.618
				2.206
				8.824
				8.824
				11.03
				8.824
				15.442
				8.824
				8.824
				11.03
				8.824
				8.824
				8.824
				8.824
				8.824
				8.824
				8.824
				8.824
				8.824
				22.06
				8.824
				8.824
				26.472
				11.03
				4.412
				11.03
				8.824
				8.824
				11.03
				11.03
				8.824
				8.824
Number of values	222	430	323	653	243
Minimum	2.206	2.206	2.206	2.206	2.206
25% Percentile	11.03	8.824	11.03	8.824	13.24
Median	13.24	13.24	13.24	11.03	15.44
75% Percentile	17.65	19.85	19.85	15.44	22.06
Maximum	44.12	44.12	88.24	44.12	88.24
Range	41.91	41.91	86.03	41.91	86.03
Mean	14.53	15.2	17.62	12.91	19.95
Std. Deviation	5.883	10.49	15.39	7.895	15.81
Std. Error of Mean	0.3949	0.5059	0.8561	0.309	1.014
Lower 95% CI of mean	13.75	14.2	15.94	12.3	17.96
Upper 95% CI of mean	15.31	16.19	19.3	13.52	21.95
Coefficient of variation	40.50%	69.04%	87.31%	61.15%	79.22%
Test for normal distribution
D'Agostino & Pearson test
K2	129.4	40.39	198	196	160.9
P value	<0.0001	<0.0001	<0.0001	<0.0001	<0.0001
Passed normality test (alpha=0.05)?	No	No	No	No	No
P value summary	****	****	****	****	****
Anderson-Darling test
A2*	12.03	11.08	21.83	28.92	18.51
P value	<0.0001	<0.0001	<0.0001	<0.0001	<0.0001
Passed normality test (alpha=0.05)?	No	No	No	No	No
P value summary	****	****	****	****	****
Shapiro-Wilk test
W	0.7863	0.9149	0.733	0.8572	0.7091
P value	<0.0001	<0.0001	<0.0001	<0.0001	<0.0001
Passed normality test (alpha=0.05)?	No	No	No	No	No
P value summary	****	****	****	****	****
Kolmogorov-Smirnov test
KS distance	0.2175	0.1671	0.2392	0.2021	0.235
P value	<0.0001	<0.0001	<0.0001	<0.0001	<0.0001
Passed normality test (alpha=0.05)?	No	No	No	No	No
P value summary	****	****	****	****	****
Test for lognormal distribution
D'Agostino & Pearson test
K2	28.4	28.87	14.16	46.58	20.93
P value	<0.0001	<0.0001	0.0008	<0.0001	<0.0001
Passed lognormality test (alpha=0.05)?	No	No	No	No	No
P value summary	****	****	***	****	****
Anderson-Darling test
A2*	5.799	10.53	10.42	14.92	6.922
P value	<0.0001	<0.0001	<0.0001	<0.0001	<0.0001
Passed lognormality test (alpha=0.05)?	No	No	No	No	No
P value summary	****	****	****	****	****
Shapiro-Wilk test
W	0.9068	0.9192	0.9161	0.9308	0.9217
P value	<0.0001	<0.0001	<0.0001	<0.0001	<0.0001
Passed lognormality test (alpha=0.05)?	No	No	No	No	No
P value summary	****	****	****	****	****
Kolmogorov-Smirnov test
KS distance	0.1692	0.154	0.2025	0.1834	0.1806
P value	<0.0001	<0.0001	<0.0001	<0.0001	<0.0001
Passed lognormality test (alpha=0.05)?	No	No	No	No	No
P value summary	****	****	****	****	****
Number of values	222	430	323	653	243
Impossible values in lognormal distributions
Number of zeroes	0	0	0	0	0
Number of negative values	0	0	0	0	0

## Sheet: without outliers
Cristae width
	wild-type	Opa1-OE	l-Opa1*	s-Opa1*	Opa1-KO		ANOVA summary			Brown-Forsythe test			Kruskal-Wallis test
	17.648	11.03	13.236	8.824	11.03		F	21.82		F (DFn, DFd)	22.03 (4, 1866)		P value	<0.0001
	15.442	11.03	11.03	8.824	11.03		P value	<0.0001		P value	<0.0001		Exact or approximate P value?	Approximate
	15.442	19.854	13.236	11.03	28.678		P value summary	****		P value summary	****		P value summary	****
	15.442	26.472	13.236	11.03			Significant diff. among means (P < 0.05)?	Yes		Are SDs significantly different (P < 0.05)?	Yes		Do the medians vary signif. (P < 0.05)?	Yes
	15.442	37.502	8.824	11.03	8.824		R squared	0.04467					Number of groups	5
	13.236	30.884	26.472	13.236									Kruskal-Wallis statistic	93.97
	13.236	13.236	24.266	19.854	15.442
	13.236	37.502	17.648	19.854	28.678								Data summary
	13.236	30.884	17.648	11.03	30.884								Number of treatments (columns)	5
	13.236	37.502	13.236	11.03	6.618								Number of values (total)	1871
		15.442	2.206	11.03	4.412
	13.236	22.06	41.914	8.824	13.236
	15.442	8.824	37.502	8.824				T test	T test with Welch correction	Mann-Whitney test	Kolmogorov-Smirnov test	Variance
	26.472	13.236	15.442	8.824	19.854		WT vs Opa1-OE	0.0854, ns	0.0291, *	0.3339, ns	<0.0001, ****	****
	17.648	15.442	24.266	2.206	39.708		WT vs l-Opa1*	0.0123, *	0.0043, **	0.6873, ns	0.0025, **	****
	11.03	11.03	13.236	17.648	44.12		WT vs s-Opa1*	<0.0001, ****	<0.0001, ****	<0.0001, ****	<0.0001, ****	<0.0001, ****
	17.648	11.03		13.236	8.824		WT vs Opa1-KO	<0.0001, ****	<0.0001, ****	<0.0001, ****	<0.0001, ****	<0.0001, ****
	19.854	13.236	37.502	2.206	11.03		Opa1-OE vs l-Opa1*	0.4194, ns	0.4202, ns	0.2246, ns	0.0625, ns	ns
	17.648	17.648	17.648		33.09		Opa1-OE vs s-Opa1*	<0.0001, ****	<0.0001, ****	<0.0001, ****	<0.0001, ****	<0.0001, ****
	17.648	19.854	15.442	13.236	39.708		Opa1-OE vs Opa1*-KO	0.0034, **	0.0028, **	<0.0001, ****	<0.0001, ****	ns
	24.266	8.824	2.206		22.06		l-Opa1* vs s-Opa1*	<0.0001, ****	<0.0001, ****	<0.0001, ****	<0.0001, ****	<0.0001, ****
	11.03	11.03	2.206	2.206			l-Opa1* vs Opa1-KO	0.0412, *	0.0386, *	0.0005, ***	<0.0001, ****	ns
	11.03	13.236	2.206	11.03	4.412		s-Opa1* vs Opa1-KO	<0.0001, ****	<0.0001, ****	<0.0001, ****	<0.0001, ****	<0.0001, ****
	11.03	13.236	17.648	15.442	8.824
	11.03	15.442	39.708	8.824	8.824
	17.648	8.824	41.914	13.236	6.618
	13.236	22.06	37.502	4.412	17.648
	11.03	22.06	37.502	6.618	13.236
	17.648	13.236	37.502	11.03	13.236
	11.03	30.884	4.412	11.03	22.06
	8.824	8.824	44.12	8.824	11.03
	11.03	11.03	13.236	8.824	4.412
	13.236	11.03	15.442	8.824	8.824
	8.824	13.236	17.648	22.06	8.824
	11.03	19.854	15.442	4.412	35.296
	13.236	11.03	13.236	2.206	2.206
	4.412	24.266	33.09	17.648	19.854
	8.824	24.266	13.236	8.824	4.412
	17.648	11.03	39.708	19.854	2.206
	17.648	8.824	44.12	2.206	39.708
	13.236	8.824	13.236	11.03	4.412
	15.442	15.442	35.296	6.618	35.296
	26.472	4.412	11.03	8.824	2.206
		17.648	22.06	4.412	44.12
	17.648	6.618	11.03	8.824	15.442
	17.648	33.09	19.854	8.824	17.648
	15.442	22.06	11.03	11.03	15.442
	19.854	33.09	22.06	8.824	24.266
	22.06	13.236	30.884	8.824	4.412
	11.03	24.266	4.412	6.618	17.648
	8.824	13.236	44.12	8.824	13.236
	11.03	19.854	4.412	8.824	8.824
	8.824	4.412	19.854	2.206	41.914
	4.412	8.824	13.236	4.412	17.648
	19.854	17.648	2.206	11.03	28.678
	17.648	15.442	2.206	8.824	2.206
	13.236	19.854	15.442	8.824	15.442
	22.06	11.03	13.236	6.618	11.03
	13.236	13.236	41.914	6.618	11.03
	11.03	28.678	26.472	4.412	11.03
	11.03	26.472	15.442	11.03	24.266
	11.03	24.266	2.206	19.854	19.854
	11.03	17.648	2.206	8.824	13.236
	11.03	11.03	4.412	8.824	17.648
	11.03	24.266	8.824	6.618	8.824
	11.03	19.854	4.412	8.824	15.442
	8.824	19.854	2.206	6.618	6.618
	8.824	24.266	2.206	8.824	37.502
	8.824	17.648	2.206	8.824	13.236
	11.03	17.648	2.206	8.824	13.236
	11.03	17.648	4.412	8.824	8.824
	8.824	19.854	2.206	8.824	11.03
	8.824	19.854	41.914	6.618	11.03
	8.824	37.502	15.442	11.03	11.03
	11.03	4.412	15.442	8.824	4.412
	15.442	11.03	6.618	8.824	17.648
	17.648	11.03	2.206	6.618	37.502
	15.442	11.03	13.236	2.206	19.854
	15.442	4.412	2.206	8.824	26.472
	17.648	11.03	2.206	6.618	2.206
	17.648	2.206	4.412	8.824	13.236
	11.03	6.618	2.206	4.412	39.708
	13.236	30.884	37.502	6.618	13.236
	13.236	8.824	2.206	8.824	13.236
	11.03	17.648	17.648	11.03
	11.03	39.708	4.412	6.618	22.06
	13.236	4.412		8.824	15.442
	13.236	6.618	30.884	11.03	13.236
	11.03	17.648		13.236	6.618
	11.03	37.502	33.09	11.03	33.09
	17.648	2.206	2.206	8.824	13.236
	8.824	15.442	2.206		24.266
	8.824	11.03	2.206	8.824	33.09
	11.03	2.206	2.206	13.236	24.266
	11.03	13.236	8.824	24.266	41.914
	11.03	17.648		11.03	13.236
	8.824	13.236	26.472	11.03	19.854
	11.03	13.236	8.824	11.03	28.678
	11.03	15.442	6.618	8.824	2.206
	11.03	41.914	19.854	8.824	15.442
	11.03	11.03	33.09	13.236	15.442
	11.03	11.03	13.236	11.03	15.442
	11.03	11.03	13.236	8.824	30.884
	11.03	17.648	6.618	8.824	15.442
	13.236	41.914	8.824	8.824	15.442
	13.236	8.824	2.206	2.206	15.442
	13.236	11.03	11.03	8.824	37.502
	28.678	15.442	11.03	11.03	26.472
	13.236	11.03	33.09	11.03	39.708
	11.03	17.648	30.884	8.824	2.206
	19.854	11.03	17.648	6.618	24.266
	13.236	24.266	39.708	6.618	8.824
	13.236	13.236	15.442	8.824	15.442
	13.236	11.03	24.266	8.824	35.296
	11.03	30.884	17.648	13.236	26.472
	11.03	33.09	17.648	11.03	17.648
	11.03	19.854	30.884	2.206	13.236
	6.618	26.472	4.412	6.618	39.708
	11.03	13.236	11.03	11.03	11.03
	13.236	35.296	11.03	11.03	13.236
	11.03	8.824	11.03	8.824	15.442
	13.236	33.09		8.824	13.236
	19.854	8.824	13.236	8.824	15.442
	11.03	2.206	15.442	22.06	37.502
	11.03	13.236	11.03	8.824	19.854
	13.236	13.236	11.03	8.824	17.648
	13.236	28.678	11.03	8.824	15.442
	11.03	8.824	13.236	2.206	15.442
	15.442	8.824	15.442		17.648
	11.03	8.824	13.236		22.06
	8.824	11.03	15.442	8.824	13.236
	13.236	17.648	13.236	6.618	13.236
	13.236	8.824	17.648	6.618	17.648
	13.236	19.854	15.442	2.206	15.442
	13.236	13.236	15.442	6.618	15.442
	13.236	13.236	17.648	6.618	15.442
	13.236	15.442	15.442	13.236	13.236
	13.236	33.09	13.236	6.618	13.236
	13.236	28.678	17.648	6.618	15.442
	11.03	11.03	13.236	6.618	15.442
	13.236	11.03	13.236	11.03	15.442
	13.236	11.03	35.296	11.03	13.236
	13.236	11.03	15.442	11.03	13.236
	11.03	13.236	26.472	15.442	19.854
	13.236	39.708	17.648	19.854	15.442
	13.236	11.03	2.206	11.03	19.854
	17.648	8.824	2.206	8.824	15.442
	17.648	8.824	35.296	2.206	15.442
	17.648	8.824	11.03	6.618	24.266
	15.442	8.824	11.03	22.06	13.236
	13.236	11.03	11.03	2.206	11.03
	13.236	6.618	11.03	6.618	4.412
	17.648	8.824	11.03	8.824	15.442
	19.854	13.236	24.266	8.824	13.236
	22.06	11.03	11.03	8.824	24.266
	8.824	30.884	13.236	13.236	4.412
	17.648	26.472	15.442	11.03	26.472
	19.854	8.824	2.206	2.206	41.914
	19.854	33.09	6.618	6.618	41.914
	19.854	11.03	11.03	11.03	28.678
	17.648	15.442	26.472	8.824	2.206
	15.442	17.648	19.854	8.824	19.854
	17.648	15.442	13.236	8.824	22.06
	11.03	22.06	30.884	8.824	19.854
	15.442	19.854	15.442	6.618	4.412
	11.03	2.206	13.236	8.824	41.914
	13.236	35.296	13.236	6.618	11.03
	17.648	13.236	13.236	6.618	13.236
	17.648	11.03	13.236		15.442
	26.472	15.442	13.236	13.236	15.442
	19.854	39.708	11.03	11.03	17.648
		8.824	17.648	4.412	15.442
	28.678	17.648	8.824	6.618
	19.854	13.236	8.824	8.824	17.648
	19.854	11.03	19.854	6.618	15.442
	17.648	19.854	13.236	4.412	15.442
	22.06	35.296	8.824	6.618	13.236
	19.854	11.03	44.12	24.266	17.648
	8.824	17.648	8.824	13.236	26.472
	17.648	44.12	11.03	11.03	17.648
	8.824	13.236	2.206	2.206	15.442
	4.412	13.236	15.442		15.442
	28.678	19.854	2.206	6.618	15.442
	15.442	17.648	24.266	8.824	17.648
	13.236	26.472	13.236	6.618	13.236
	22.06	2.206	15.442	6.618	13.236
	17.648	17.648	15.442	13.236	13.236
	2.206	35.296	35.296		13.236
		2.206	39.708	2.206	15.442
	13.236	19.854	17.648	8.824	19.854
	11.03	11.03	8.824	2.206	22.06
	22.06	39.708	19.854		13.236
	11.03	2.206	19.854	6.618	11.03
	8.824	22.06	17.648	8.824	11.03
	13.236	22.06	2.206	8.824	17.648
	15.442	13.236		6.618	15.442
	11.03	2.206	2.206	6.618	15.442
	11.03	11.03	30.884	15.442	11.03
	8.824	8.824	19.854	22.06	11.03
	11.03	13.236	2.206		17.648
	11.03	11.03	35.296	13.236	15.442
	13.236	28.678	35.296	11.03	13.236
	11.03	33.09	33.09	17.648	11.03
	13.236	15.442	15.442	2.206	15.442
	13.236	15.442	13.236		13.236
	15.442	13.236	13.236		15.442
	11.03	15.442	13.236	22.06	17.648
	13.236	8.824	15.442		15.442
	11.03	8.824	13.236	15.442	15.442
	15.442	2.206	13.236	11.03	15.442
	15.442	8.824	15.442	11.03	4.412
	13.236	2.206	13.236	15.442	26.472
		11.03	11.03	8.824	35.296
	15.442	13.236	15.442	8.824	39.708
	15.442	6.618	17.648	11.03	26.472
	15.442	11.03	2.206	8.824	33.09
	13.236	19.854	13.236	8.824	28.678
	13.236	13.236	15.442	22.06	17.648
	15.442	22.06	17.648	11.03	19.854
	13.236	28.678	15.442	11.03	17.648
	13.236	13.236	17.648	19.854	17.648
	13.236	13.236	11.03	22.06	17.648
		26.472	24.266	4.412	13.236
		28.678	11.03	17.648	17.648
		26.472	22.06	19.854	19.854
		13.236	13.236	8.824	17.648
		37.502	8.824	2.206	4.412
		24.266	13.236	8.824	30.884
		33.09	11.03	6.618	17.648
		2.206	11.03	6.618	2.206
		4.412	11.03	8.824
		4.412	11.03	6.618	13.236
		13.236	8.824	6.618
		11.03	15.442		15.442
		8.824	2.206	2.206	35.296
		13.236	15.442	6.618	13.236
		4.412	39.708	6.618	13.236
		6.618	2.206	11.03	17.648
		26.472	35.296	8.824	19.854
		41.914	39.708		24.266
		4.412	13.236	8.824	2.206
		19.854	6.618	8.824	2.206
		15.442	17.648	8.824	19.854
		28.678	13.236	11.03
		11.03	22.06	8.824
		17.648	17.648	24.266
		28.678	19.854	24.266
		11.03	11.03	8.824
		13.236	35.296	11.03
		11.03	33.09	8.824
		33.09	4.412	8.824
		30.884	2.206	8.824
		39.708	6.618	11.03
		6.618	2.206	8.824
		2.206	6.618	8.824
		13.236	13.236	11.03
		8.824	15.442	8.824
		13.236	15.442	4.412
		13.236	22.06	4.412
		30.884	6.618	4.412
		8.824		2.206
		22.06	15.442	6.618
		35.296	13.236	8.824
		15.442	13.236	4.412
		15.442	8.824	26.472
		13.236	37.502	6.618
		28.678	39.708	11.03
		2.206	17.648	2.206
		39.708	13.236
		4.412	15.442
		8.824	19.854
		15.442	13.236	6.618
		15.442	15.442	11.03
		28.678	19.854	8.824
		2.206	15.442	19.854
		4.412	22.06	17.648
		11.03	41.914	6.618
		11.03	6.618	24.266
		2.206	13.236	8.824
		11.03		6.618
		19.854	11.03	8.824
		8.824	15.442	24.266
		24.266	2.206	17.648
		19.854	2.206	13.236
		11.03	13.236	24.266
		8.824	13.236	15.442
		11.03	11.03	11.03
		19.854	11.03	11.03
		13.236	30.884	8.824
		11.03	11.03	11.03
		8.824	11.03	8.824
		28.678	11.03	19.854
		11.03	11.03	13.236
		13.236	11.03	15.442
		22.06	15.442	11.03
		2.206	13.236	2.206
		11.03	33.09	15.442
		4.412	35.296	8.824
		2.206	13.236	6.618
		19.854	41.914	11.03
		4.412	8.824	11.03
		11.03	8.824	8.824
		2.206	11.03	11.03
		4.412	39.708	6.618
		2.206	11.03	11.03
		2.206	11.03	2.206
		13.236	11.03	17.648
		2.206	11.03	11.03
		2.206	11.03	24.266
		35.296	13.236	19.854
		33.09	11.03	17.648
		13.236	11.03	17.648
		15.442	11.03	15.442
		11.03	11.03	15.442
		11.03	11.03	4.412
		37.502	11.03	6.618
		6.618	11.03	15.442
		11.03	11.03	17.648
		2.206	8.824	15.442
		4.412	11.03	8.824
		8.824	4.412	13.236
		6.618	17.648	2.206
		39.708	11.03	4.412
		4.412		8.824
		24.266		19.854
		37.502
		8.824		8.824
		6.618		4.412
		6.618		15.442
		4.412		13.236
		4.412		8.824
		2.206		24.266
		8.824
		11.03		15.442
		37.502		13.236
		19.854		19.854
		8.824		22.06
		2.206		24.266
		2.206
		33.09		6.618
		2.206		2.206
		6.618		2.206
		4.412		2.206
		4.412		2.206
		2.206		2.206
		4.412		2.206
		22.06		26.472
		13.236		8.824
		19.854		4.412
		2.206		11.03
		2.206		4.412
		11.03		13.236
		30.884		26.472
		6.618
		22.06		8.824
		17.648		15.442
		6.618		19.854
		17.648		15.442
		2.206		13.236
		24.266		11.03
		33.09		8.824
		2.206		22.06
		41.914
		2.206		11.03
		11.03		22.06
		2.206		13.236
		4.412		13.236
		4.412		15.442
		4.412		15.442
		2.206		11.03
		2.206		11.03
		24.266		11.03
		4.412		26.472
		33.09		11.03
		4.412		24.266
		24.266		11.03
		2.206		13.236
		24.266		15.442
		24.266		13.236
		2.206		13.236
		22.06		11.03
		19.854		11.03
		19.854		19.854
		11.03		19.854
		2.206		13.236
		6.618		13.236
		2.206		8.824
		44.12		26.472
		8.824		8.824
		13.236		13.236
		15.442		11.03
		28.678		11.03
		2.206		13.236
		2.206		13.236
		2.206		17.648
		8.824		15.442
		11.03		11.03
		11.03		15.442
		2.206		8.824
		8.824		22.06
		2.206		6.618
		11.03
		11.03		11.03
		19.854		11.03
		2.206		13.236
		6.618		22.06
		24.266		13.236
		2.206		8.824
		44.12		4.412
		6.618		13.236
		2.206		15.442
		2.206		13.236
		33.09		11.03
		2.206		22.06
		22.06		11.03
		6.618		13.236
		13.236
		2.206		17.648
		39.708		11.03
		8.824		15.442
		2.206		17.648
		2.206		11.03
		2.206		19.854
		13.236		2.206
		2.206		4.412
		35.296		17.648
		26.472		22.06
		17.648		24.266
		4.412		13.236
		2.206		13.236
				15.442
				11.03
				8.824
				8.824
				11.03
				11.03
				8.824
				11.03
				17.648
				24.266
				26.472
				11.03
				13.236
				13.236
				19.854
				19.854
				8.824
				13.236
				17.648
				17.648
				11.03
				8.824
				11.03
				8.824
				13.236
				15.442
				15.442
				13.236
				13.236
				15.442
				26.472
				8.824
				11.03
				13.236
				19.854
				15.442
				15.442
				17.648
				11.03
				15.442
				11.03
				11.03
				2.206
				13.236
				13.236
				15.442
				15.442
				17.648
				13.236
				11.03
				8.824
				11.03
				13.236
				15.442
				15.442
				13.236
				2.206
				2.206
				15.442
				13.236
				11.03
				11.03
				8.824
				11.03
				11.03
				19.854
				11.03
				2.206
				8.824
				8.824
				22.06
				13.236
				13.236
				11.03
				13.236
				13.236
				15.442
				11.03
				11.03
				2.206
				15.442
				13.236
				15.442
				13.236
				11.03
				11.03
				13.236
				13.236
				13.236
				11.03
				11.03
				24.266
				13.236
				11.03
				13.236
				15.442
				15.442
				17.648
				13.236
				11.03
				11.03
				26.472
				15.442
				2.206
				17.648
				24.266
				13.236
				15.442
				11.03
				8.824
				2.206
				17.648
				26.472
				22.06
				22.06
				6.618
				8.824
				11.03
				17.648
				19.854
				15.442
				11.03
				11.03
				13.236
				26.472
				13.236
				11.03
				17.648
				2.206
				11.03
				6.618
				22.06
				11.03
				6.618
				6.618
				22.06
				13.236
				8.824
				13.236
				15.442
				8.824
				24.266
				8.824
				13.236
				15.442
				6.618
				17.648
				19.854
				2.206
				11.03
				17.648
				22.06
				19.854
				2.206
				11.03
				13.236
				2.206
				8.824
				8.824
				8.824
				11.03
				6.618
				24.266
				8.824
				24.266
				8.824
				11.03
				11.03
				11.03
				11.03
				11.03
				8.824
				11.03
				11.03
				8.824
				6.618
				2.206
				8.824
				8.824
				11.03
				8.824
				15.442
				8.824
				8.824
				11.03
				8.824
				8.824
				8.824
				8.824
				8.824
				8.824
				8.824
				8.824
				8.824
				22.06
				8.824
				8.824
				26.472
				11.03
				4.412
				11.03
				8.824
				8.824
				11.03
				11.03
				8.824
				8.824
Number of values	217	430	315	612	235
Minimum	2.206	2.206	2.206	2.206	2.206
25% Percentile	11.03	8.824	11.03	8.824	13.24
Median	13.24	13.24	13.24	11.03	15.44
75% Percentile	16.55	19.85	17.65	13.24	19.85
Maximum	28.68	44.12	44.12	26.47	44.12
Range	26.47	41.91	41.91	24.27	41.91
Mean	13.92	15.2	15.83	11.45	17.63
Std. Deviation	4.32	10.49	10.6	5.519	9.674
Std. Error of Mean	0.2933	0.5059	0.5975	0.2231	0.6311
Lower 95% CI of mean	13.34	14.2	14.65	11.01	16.39
Upper 95% CI of mean	14.5	16.19	17	11.89	18.87
Coefficient of variation	31.04%	69.04%	67.00%	48.20%	54.87%
Test for normal distribution
D'Agostino & Pearson test
K2	33.62	40.39	43.48	44.94	28.29
P value	<0.0001	<0.0001	<0.0001	<0.0001	<0.0001
Passed normality test (alpha=0.05)?	No	No	No	No	No
P value summary	****	****	****	****	****
Anderson-Darling test
A2*	6.623	11.08	13.69	14.53	7.991
P value	<0.0001	<0.0001	<0.0001	<0.0001	<0.0001
Passed normality test (alpha=0.05)?	No	No	No	No	No
P value summary	****	****	****	****	****
Shapiro-Wilk test
W	0.9165	0.9149	0.8791	0.9343	0.9096
P value	<0.0001	<0.0001	<0.0001	<0.0001	<0.0001
Passed normality test (alpha=0.05)?	No	No	No	No	No
P value summary	****	****	****	****	****
Kolmogorov-Smirnov test
KS distance	0.2078	0.1671	0.2002	0.1791	0.1928
P value	<0.0001	<0.0001	<0.0001	<0.0001	<0.0001
Passed normality test (alpha=0.05)?	No	No	No	No	No
P value summary	****	****	****	****	****
Test for lognormal distribution
D'Agostino & Pearson test
K2	55.26	28.87	27.65	96.28	44.77
P value	<0.0001	<0.0001	<0.0001	<0.0001	<0.0001
Passed lognormality test (alpha=0.05)?	No	No	No	No	No
P value summary	****	****	****	****	****
Anderson-Darling test
A2*	4.951	10.53	12.21	19.82	7.881
P value	<0.0001	<0.0001	<0.0001	<0.0001	<0.0001
Passed lognormality test (alpha=0.05)?	No	No	No	No	No
P value summary	****	****	****	****	****
Shapiro-Wilk test
W	0.9049	0.9192	0.8907	0.8933	0.8931
P value	<0.0001	<0.0001	<0.0001	<0.0001	<0.0001
Passed lognormality test (alpha=0.05)?	No	No	No	No	No
P value summary	****	****	****	****	****
Kolmogorov-Smirnov test
KS distance	0.1704	0.154	0.2167	0.2101	0.1989
P value	<0.0001	<0.0001	<0.0001	<0.0001	<0.0001
Passed lognormality test (alpha=0.05)?	No	No	No	No	No
P value summary	****	****	****	****	****
Number of values	217	430	315	612	235
Impossible values in lognormal distributions
Number of zeroes	0	0	0	0	0
Number of negative values	0	0	0	0	0
