# Supplementary material for: In situ architecture of Opa1-dependent mitochondrial cristae remodeling
Source: EMBO J. 2024 Jan 15;43(3):391–413. doi: 10.1038/s44318-024-00027-2 (PMC10897290; doi:10.1038/s44318-024-00027-2)
Supplement: Supplementary file 10 — Source Data Fig. 2 [file 44318_2024_27_MOESM10_ESM.zip › EMBOJ-2023-113495R_SourceDataForFig2/2B/2B_numerical_data_cristae_shape.xlsx]

## Sheet: Raw data
Cristae shape
		Lamellar	Unusual	Globular	Tubular	total
WT		57.9	27	5.5	9.6	100
Opa1-OE		64.4	30.5	1.9	3.2	100
l-Opa1*		81	17	1.7	0.3	100
s-Opa1*		77.3	16.9	3.5	2.3	100
Opa1-KO		67.6	18.9	13.5	0	100
