# Supplementary material for: In situ architecture of Opa1-dependent mitochondrial cristae remodeling
Source: EMBO J. 2024 Jan 15;43(3):391–413. doi: 10.1038/s44318-024-00027-2 (PMC10897290; doi:10.1038/s44318-024-00027-2)
Supplement: Supplementary file 11 — Source Data Fig. 3 [file 44318_2024_27_MOESM11_ESM.zip]

Archive with 50 entries (46 files):
- EMBOJ-2023-113495R_SourceDataForFig3/
- __MACOSX/._EMBOJ-2023-113495R_SourceDataForFig3
- EMBOJ-2023-113495R_SourceDataForFig3/3B/
- __MACOSX/EMBOJ-2023-113495R_SourceDataForFig3/._3B
- EMBOJ-2023-113495R_SourceDataForFig3/3C/
- __MACOSX/EMBOJ-2023-113495R_SourceDataForFig3/._3C
- EMBOJ-2023-113495R_SourceDataForFig3/3A/
- __MACOSX/EMBOJ-2023-113495R_SourceDataForFig3/._3A
- EMBOJ-2023-113495R_SourceDataForFig3/3B/3B_numerical_data_cristae_junction_angle.xlsx
- __MACOSX/EMBOJ-2023-113495R_SourceDataForFig3/3B/._3B_numerical_data_cristae_junction_angle.xlsx
- EMBOJ-2023-113495R_SourceDataForFig3/3C/lOpa1.tiff
- __MACOSX/EMBOJ-2023-113495R_SourceDataForFig3/3C/._lOpa1.tiff
- EMBOJ-2023-113495R_SourceDataForFig3/3C/Opa1_OE_CJ_pink.tiff
- __MACOSX/EMBOJ-2023-113495R_SourceDataForFig3/3C/._Opa1_OE_CJ_pink.tiff
- EMBOJ-2023-113495R_SourceDataForFig3/3C/sOpa1.tiff
- __MACOSX/EMBOJ-2023-113495R_SourceDataForFig3/3C/._sOpa1.tiff
- EMBOJ-2023-113495R_SourceDataForFig3/3C/WT_CJ_pink.tiff
- __MACOSX/EMBOJ-2023-113495R_SourceDataForFig3/3C/._WT_CJ_pink.tiff
- EMBOJ-2023-113495R_SourceDataForFig3/3C/lOpa1_CJ_cyan.tiff
- __MACOSX/EMBOJ-2023-113495R_SourceDataForFig3/3C/._lOpa1_CJ_cyan.tiff
- EMBOJ-2023-113495R_SourceDataForFig3/3C/Opa1_KO_pink.tiff
- __MACOSX/EMBOJ-2023-113495R_SourceDataForFig3/3C/._Opa1_KO_pink.tiff
- EMBOJ-2023-113495R_SourceDataForFig3/3C/sOpa1_CJ_cyan.tiff
- __MACOSX/EMBOJ-2023-113495R_SourceDataForFig3/3C/._sOpa1_CJ_cyan.tiff
- EMBOJ-2023-113495R_SourceDataForFig3/3C/Opa1_OE_CJ_purple.tiff
- __MACOSX/EMBOJ-2023-113495R_SourceDataForFig3/3C/._Opa1_OE_CJ_purple.tiff
- EMBOJ-2023-113495R_SourceDataForFig3/3C/WT.tiff
- __MACOSX/EMBOJ-2023-113495R_SourceDataForFig3/3C/._WT.tiff
- EMBOJ-2023-113495R_SourceDataForFig3/3C/Opa1_OE_cyan.tiff
- __MACOSX/EMBOJ-2023-113495R_SourceDataForFig3/3C/._Opa1_OE_cyan.tiff
- EMBOJ-2023-113495R_SourceDataForFig3/3C/Opa1_KO_CJ_purple.tiff
- __MACOSX/EMBOJ-2023-113495R_SourceDataForFig3/3C/._Opa1_KO_CJ_purple.tiff
- EMBOJ-2023-113495R_SourceDataForFig3/3C/Opa1_KO_CJ_cyan.tiff
- __MACOSX/EMBOJ-2023-113495R_SourceDataForFig3/3C/._Opa1_KO_CJ_cyan.tiff
- EMBOJ-2023-113495R_SourceDataForFig3/3C/sOpa1_CJ_pink.tiff
- __MACOSX/EMBOJ-2023-113495R_SourceDataForFig3/3C/._sOpa1_CJ_pink.tiff
- EMBOJ-2023-113495R_SourceDataForFig3/3C/Opa1_KO.tiff
- __MACOSX/EMBOJ-2023-113495R_SourceDataForFig3/3C/._Opa1_KO.tiff
- EMBOJ-2023-113495R_SourceDataForFig3/3C/lOpa1_CJ_pink.tiff
- __MACOSX/EMBOJ-2023-113495R_SourceDataForFig3/3C/._lOpa1_CJ_pink.tiff
- EMBOJ-2023-113495R_SourceDataForFig3/3C/sOpa1_CJ_purple.tiff
- __MACOSX/EMBOJ-2023-113495R_SourceDataForFig3/3C/._sOpa1_CJ_purple.tiff
- EMBOJ-2023-113495R_SourceDataForFig3/3C/WT_CJ_cyan.tiff
- __MACOSX/EMBOJ-2023-113495R_SourceDataForFig3/3C/._WT_CJ_cyan.tiff
- EMBOJ-2023-113495R_SourceDataForFig3/3C/Opa1_OE.tiff
- __MACOSX/EMBOJ-2023-113495R_SourceDataForFig3/3C/._Opa1_OE.tiff
- EMBOJ-2023-113495R_SourceDataForFig3/3C/lOpa1_CJ_purple.tiff
- __MACOSX/EMBOJ-2023-113495R_SourceDataForFig3/3C/._lOpa1_CJ_purple.tiff
- EMBOJ-2023-113495R_SourceDataForFig3/3A/3A_numerical_data_cristae_junction_width.xlsx
- __MACOSX/EMBOJ-2023-113495R_SourceDataForFig3/3A/._3A_numerical_data_cristae_junction_width.xlsx
