# Supplementary material for: In situ architecture of Opa1-dependent mitochondrial cristae remodeling
Source: EMBO J. 2024 Jan 15;43(3):391–413. doi: 10.1038/s44318-024-00027-2 (PMC10897290; doi:10.1038/s44318-024-00027-2)
Supplement: Supplementary file 11 — Source Data Fig. 3 [file 44318_2024_27_MOESM11_ESM.zip › EMBOJ-2023-113495R_SourceDataForFig3/3B/3B_numerical_data_cristae_junction_angle.xlsx]

## Sheet: Sheet1
Cristae angle (degrees)
	WT	Opa1-OE	l-Opa1*	s-Opa1*	Opa1-KO				T test	T test with Welch correction	Mann-Whitney test	Kolmogorov-Smirnov test	Variance
	74.358	87.332	88.865	66.882	81.607			WT vs Opa1-OE	0.4137, ns	0.4768, ns	0.7921, ns	0.9537, ns	ns
	71.25	87.117	86.985	76.649	73.8385			WT vs l-Opa1*	0.4404, ns	0.4391, ns	0.1577, ns	0.1560, ns	ns
	84.611	84.909	67.154	80.1697	54.6945			WT vs s-Opa1*	0.0002, ***	0.0003, ***	0.0021, **	0.0044, **	****
	68.523	60.564	73.435	48.2903	67.8323			WT vs Opa1-KO	0.9143, ns	0.9236, ns	0.6564, ns	0.5351, ns	ns
	68.728	53.735	82.034	53.532	86.767
	86.191	72.755	75.245	58.878	78.459
	77.631	88.152	84.202	30.17	73.7043
	81.605	78.111	83.561	86.629	85.304
	75.9495	58.765	78.635	47.978	75.5225
	67.006	63.543	82.875	68.125	84.9255
	79.63	86.302	83.909	87.887	89.837
	83.956	86.076	85.58	75.9575	73.3667
	66.342	84.32	74.94	58.949	66.737
	84.273	73.338	87.664	81.8732	52.62
	88.114	74.055	87.0553	57.3077	84.864
	63.097	45.836	85.787	87.336	84.3824
	76.329	74.505	76.091	76.711	46.0533
	76.329	82.356	64.669	52.275	84.254
	67.094	69.199	48.245	56.559	77.224
	62.839	83.234	65.2737	59.01	87.24
	88.572	68.8105	84.44	63.0355	86.634
	83.454	82.339	60.252	78.572	85.8005
	81.006	79.975	89.734	74.6883	87.248
	84.465	79.448	80.183	65.152	70.565
	89.546	70.413	73.726	79.956	81.914
	81.402	83.66	75.2345	82.9775	85.775
	60.557	86.553	88.992	62.294	86.573
	80.3455	78.647	88.87	83.501	88.129
	87.3813	70.787	89.534	38.7393	70.523
	76.946	73.543	84.775	68.921	73.292
	80.943	83.991	70.1085	61.776	66.062
	88.287	45.764	88.963	57.257	67.003
	74.045	80.345	77.827	79.509	60.709
	70.599		84.757	50.923	81.193
	71.6685		75.742	65.628
	64.948		81.745	83.375
	86.08		64.296	63.162
	48.572		87.15	78.212
	89.3		89.32	46.919
	65.091		57.119	83.0043
	89.482		49.086	88.0535
	66.865		86.704	84.7505
	85.737		64.278	88.283
	77.6875		81.597	84.62
	77.966		86.4175	85.202
	86.35		81.117	78.075
	85.3		84.806	37.407
	57.32		79.592	58.361
	68.1		85.236	50.3175
	61.091		88.437	71.575
	73.413		78.6385	75.1543
	84.3166		80.473	77.5595
	79.8523		65.766	62.615
	82.62		82.721	80.7135
	79.167		73.872	78.5497
	78.78		63.6655	81.387
	73.85		82.97	75.432
	88.27		86.124	88.02
	82.453		75.6	87.293
	74.197		62.627	67.4093
	85.559		75.832	87.7073
	78.3714		84.229	82.1787
	57.2935		71.76	71.4185
	85.477		81.497	65.6515
	54.118		84.878	75.684
	85.867		60.062	75.24
	79.476		82.224	84.0393
	84.9435		87.888	81.9947
	61.3273		85.228	55.1489
	78.21		84.207	80.1887
	65.202		68.962	76.968
	77.448		76.565	85.8637
	61.2175		80.968	82.4885
	87.5025		78.81	71.3017
	89.629		64.654	78.109
	81.802		76.584	72.455
	72.8825		70.486	81.012
	69.79		79.891	82.1183
	80.88		89.075	73.7117
	74.12		80.8367	56.6817
	83.202		84.8637	57.0165
	80.91		83.28	77.9073
	84.1842		82.58	84.2095
	68.086		70.06	80.9073
	79.239		82.933	78.3893
	84.2925		80.8475	61.961
	80.955		55.7	40.5
	72.1213		62.18	64.097
	77.5264		49.3003	59.712
	69.934		89.945	59.323
	66.8565		85.186	62.995
	73.365		83.857	59.373
	79.3013		70.129
	72.79		83.884
	78.3825		77.9795
	64.7285		39.236
	73.571		87.541
	86.275		74.691
	86.015		87.8837
	74.458		80.7375
	80.838		73.924
	81.224		81.7105
	80.218		76.262
			64.647
			83.112
			79.566
			85.79
Number of values	103	33	107	92	34
Minimum	48.57	45.76	39.24	30.17	46.05
25% Percentile	70.6	69.81	73.73	59.46	69.85
Median	78.38	78.65	80.97	75.2	79.83
75% Percentile	84.27	84.16	84.88	81.75	85.78
Maximum	89.63	88.15	89.95	88.28	89.84
Range	41.06	42.39	50.71	58.11	43.78
Mean	76.69	75.11	77.73	70.5	76.49
Std. Deviation	8.976	11.66	10.37	13.55	11.21
Std. Error of Mean	0.8844	2.03	1.003	1.413	1.923
Lower 95% CI of mean	74.94	70.97	75.74	67.69	72.58
Upper 95% CI of mean	78.45	79.24	79.72	73.31	80.4
Coefficient of variation	11.70%	15.52%	13.35%	19.22%	14.66%
Test for normal distribution
D'Agostino & Pearson test
K2	8.604	8.034	29.31	8.012	6.762
P value	0.0135	0.018	<0.0001	0.0182	0.034
Passed normality test (alpha=0.05)?	No	No	No	No	No
P value summary	*	*	****	*	*
Anderson-Darling test
A2*	1.482	1.238	3.993	2.031	1.239
P value	0.0008	0.0027	<0.0001	<0.0001	0.0027
Passed normality test (alpha=0.05)?	No	No	No	No	No
P value summary	***	**	****	****	**
Shapiro-Wilk test
W	0.948	0.8774	0.8748	0.929	0.8883
P value	0.0005	0.0015	<0.0001	<0.0001	0.0023
Passed normality test (alpha=0.05)?	No	No	No	No	No
P value summary	***	**	****	****	**
Kolmogorov-Smirnov test
KS distance	0.1063	0.1472	0.1497	0.1453	0.1675
P value	0.006	0.0673	<0.0001	<0.0001	0.0166
Passed normality test (alpha=0.05)?	No	Yes	No	No	No
P value summary	**	ns	****	****	*
Test for lognormal distribution
D'Agostino & Pearson test
K2	18.15	14.02	50.49	25.57	12.96
P value	0.0001	0.0009	<0.0001	<0.0001	0.0015
Passed lognormality test (alpha=0.05)?	No	No	No	No	No
P value summary	***	***	****	****	**
Anderson-Darling test
A2*	2.203	1.795	5.633	3.031	1.622
P value	<0.0001	0.0001	<0.0001	<0.0001	0.0003
Passed lognormality test (alpha=0.05)?	No	No	No	No	No
P value summary	****	***	****	****	***
Shapiro-Wilk test
W	0.9209	0.8276	0.8158	0.8796	0.8488
P value	<0.0001	0.0001	<0.0001	<0.0001	0.0003
Passed lognormality test (alpha=0.05)?	No	No	No	No	No
P value summary	****	***	****	****	***
Kolmogorov-Smirnov test
KS distance	0.1276	0.1643	0.1676	0.1636	0.1704
P value	0.0003	0.0239	<0.0001	<0.0001	0.0136
Passed lognormality test (alpha=0.05)?	No	No	No	No	No
P value summary	***	*	****	****	*
Number of values	103	33	107	92	34
Impossible values in lognormal distributions
Number of zeroes	0	0	0	0	0
Number of negative values	0	0	0	0	0
