# Supplementary material for: In situ architecture of Opa1-dependent mitochondrial cristae remodeling
Source: EMBO J. 2024 Jan 15;43(3):391–413. doi: 10.1038/s44318-024-00027-2 (PMC10897290; doi:10.1038/s44318-024-00027-2)
Supplement: Supplementary file 11 — Source Data Fig. 3 [file 44318_2024_27_MOESM11_ESM.zip › EMBOJ-2023-113495R_SourceDataForFig3/3A/3A_numerical_data_cristae_junction_width.xlsx]

## Sheet: Sheet1
Cristae junction width (nm)
	WT	Opa1-OE	l-Opa1*	s-Opa1*	Opa1-KO				T test	T test with Welch correction	Mann-Whitney test	Kolmogorov-Smirnov test	Variance
	24.921	10.781	28.2243	48.6769	16.676			WT vs Opa1-OE	0.3684, ns	0.3050, ns	0.4848, ns	0.4195, ns	ns
	14.39	23.335	27.443	35.0046	25.3762			WT vs l-Opa1*	0.9430, ns	0.9431, ns	0.7367, ns	0.7628, ns	ns
	17.183	32.643	19.6935	25.6768	23.828			WT vs s-Opa1*	0.0008, ***	0.0007, ***	0.0002, ***	0.0004, ***	ns
	42.505	35.2	34.943	32.8505	38.8607			WT vs Opa1-KO	0.4115, ns	0.0661, ns	0.0255, *	0.0658, ns	**
	30.236	25.303	27.793	37.56	27.253
	21.0737	18.0725	20.516	31.3436	24.9771
	12.6905	23.126	27.045	43.9151	27.1093
	19.939	22.949	27.095	28.7119	32.7241
	11.5765	28.648	18.1705	45.3604	26.929
	14.525	22.334	18.429	27.0643	25.174
	20.29	10.902	15.789	44.6153	27.9116
	19.997	11.693	23.667	28.7172	23.6366
	26.946	18.61	17.471	28.1612	25.6886
	18.236	23.133	26.757	25.1641	17.3183
	24.27	21.459	14.2557	28.1623	26.0742
	25.709	17.699	15.992	30.5241	25.4215
	31.354	9.719	22.812	20.0559	28.4747
	12.554	12.263	26.528	33.9155	31.0216
	21.219	11.952	46.65	19.1787	17.0333
	21.219	19.869	21.6897	19.4173	18.069
	25.85	18.87	14.966	27.657	22.514
	14.063	23.087	29.57	21.3312	17.738
	10.483	22.77	28.114	20.7549	21.877
	22.8741	19.52	18.467	24.8134	25.44
	19.8709	27.315	16.885	19.888	27.386
	22.4028	22	13.718	24.1721	25.151
	33.7847	19.092	27.991	29.648	15.077
	22.0722	24.225	30.215	13.5225	25.41
	18.2932	16.141	15.709	32.4063	20.23
	9.94409	25.847	22.942	17.965	21.212
	21.9503	23.219	28.8415	22.6765	22.636
	25.0382	17.711	28.611	28.5182	21.012
	16.2982	21.842	17.685	22.9327	21.365
	29.0018		18.851	26.5177	23.56
	38.0946		24.835	19.337
	22.5789		15.098	29.4212
	23.7249		18.916	27.3853
	38.6925		22.236	19.5456
	34.9639		18.478	26.2117
	28.0235		23.764	14.4937
	9.99711		9.193	11.2766
	23.1937		24.6325	21.8474
	37.5904		12.2915	20.6058
	18.7503		14.304	13.261
	23.4435		20.725	20.3775
	23.0622		19.417	30.822
	19.2703		26.867	28.201
	14.2029		27.883	33.8256
	26.2647		10.244	28.2995
	15.0553		32.901	34.0211
	10.5875		25.4075	23.5767
	16.3327		22.399	16.2212
	21.4115		11.688	24.0913
	27.3486		10.224	37.3031
	16.1412		26.7	20.0028
	12.487		42.254	24.5224
	31.6026		22.717	27.5115
	54.4973		24.704	38.3082
	27.0192		21.102	30.9677
	12.7653		21.31	19.7993
	14.417		28.294	29.522
	29.0109		8.856	24.4927
	23.4272		23.398	20.598
	37.7097		20.595	26.5823
	21.2524		20.266	19.1075
	31.3336		8.388	18.823
	31.6754		31.395	29.897
	18.9537		21.077	25.283
	30.8145		14.985	26.341
	20.2525		8.633	16.857
	21.2446		20.99	24.495
	25.2523		27.386	23.64
	23.7407		14.488	24.6476
	24.1837		18.2455	33.0717
	20.6753		18.144	20.1987
	13.2751		34.574	23.4313
	20.8497		19.179	26.0855
	23.8483		17.241	26.8495
	14.8978		19.888	29.57
	15.3041		24.9373	12.63
	7.90287		21.9167	26.744
	8.274		22.819	17.5873
	21.4608		31.841	27.4907
	30.8101		24.966	19.296
	17.133		22.377	25.4545
	22.6758		25.4205	15.012
	23.3466		27.041	13.2357
	20.2884		16.449	27.9835
	19.0646		15.8287	29.1265
	20.5532		28.564	34.9785
	24.6879		24.822	21.2415
	15.0772		27.417	20.0677
	21.9481		20.056
	29.7721		12.326
	18.6682		16.2525
	13.0666		12.174
	7.58068		28.1378
	22.012		31.2547
	16.6744		33.658
	23.5842		25.0993
	24.2816		17.468
	25.6229		21.61
	19.2662		19.614
			19.549
			19.136
			19.254
			31.73
Number of values	103	33	107	92	34
Minimum	7.581	9.719	8.388	11.28	15.08
25% Percentile	16.33	17.71	17.47	20.1	21.16
Median	21.41	21.84	21.61	25.57	25.06
75% Percentile	25.62	23.28	27.05	29.5	26.97
Maximum	54.5	35.2	46.65	48.68	38.86
Range	46.92	25.48	38.26	37.4	23.78
Mean	22	20.65	22.07	25.74	24.12
Std. Deviation	7.883	6.042	6.92	7.335	4.886
Std. Error of Mean	0.7767	1.052	0.669	0.7648	0.8379
Lower 95% CI of mean	20.46	18.5	20.74	24.23	22.42
Upper 95% CI of mean	23.54	22.79	23.4	27.26	25.83
Coefficient of variation	35.83%	29.26%	31.35%	28.49%	20.25%
Test for normal distribution
D'Agostino & Pearson test
K2	20.66	0.3075	6.794	8.669	4.502
P value	<0.0001	0.8575	0.0335	0.0131	0.1053
Passed normality test (alpha=0.05)?	No	Yes	No	No	Yes
P value summary	****	ns	*	*	ns
Anderson-Darling test
A2*	0.9229	0.5675	0.3277	0.6974	0.49
P value	0.0183	0.1303	0.5144	0.0664	0.2066
Passed normality test (alpha=0.05)?	No	Yes	Yes	Yes	Yes
P value summary	*	ns	ns	ns	ns
Shapiro-Wilk test
W	0.9532	0.9575	0.9784	0.9666	0.9545
P value	0.0011	0.2196	0.0784	0.0183	0.1676
Passed normality test (alpha=0.05)?	No	Yes	Yes	No	Yes
P value summary	**	ns	ns	*	ns
Kolmogorov-Smirnov test
KS distance	0.09473	0.116	0.05179	0.0799	0.105
P value	0.0236	>0.1000	>0.1000	>0.1000	>0.1000
Passed normality test (alpha=0.05)?	No	Yes	Yes	Yes	Yes
P value summary	*	ns	ns	ns	ns
Number of values	103	33	107	92	34
