# Supplementary material for: In situ architecture of Opa1-dependent mitochondrial cristae remodeling
Source: EMBO J. 2024 Jan 15;43(3):391–413. doi: 10.1038/s44318-024-00027-2 (PMC10897290; doi:10.1038/s44318-024-00027-2)
Supplement: Supplementary file 12 — Source Data Fig. 4 [file 44318_2024_27_MOESM12_ESM.zip]

Archive with 18 entries (13 files):
- EMBOJ-2023-113495R_SourceDataForFig4/
- __MACOSX/._EMBOJ-2023-113495R_SourceDataForFig4
- EMBOJ-2023-113495R_SourceDataForFig4/4B/
- __MACOSX/EMBOJ-2023-113495R_SourceDataForFig4/._4B
- EMBOJ-2023-113495R_SourceDataForFig4/4C/
- __MACOSX/EMBOJ-2023-113495R_SourceDataForFig4/._4C
- EMBOJ-2023-113495R_SourceDataForFig4/4D/
- __MACOSX/EMBOJ-2023-113495R_SourceDataForFig4/._4D
- EMBOJ-2023-113495R_SourceDataForFig4/4A/
- __MACOSX/EMBOJ-2023-113495R_SourceDataForFig4/._4A
- EMBOJ-2023-113495R_SourceDataForFig4/4B/4B_numerical_data_Annexin_staining.xlsx
- __MACOSX/EMBOJ-2023-113495R_SourceDataForFig4/4B/._4B_numerical_data_Annexin_staining.xlsx
- EMBOJ-2023-113495R_SourceDataForFig4/4C/4C_numerical_data_calcium_retention_capacity.xlsx
- __MACOSX/EMBOJ-2023-113495R_SourceDataForFig4/4C/._4C_numerical_data_calcium_retention_capacity.xlsx
- EMBOJ-2023-113495R_SourceDataForFig4/4D/4D_numerical_data_CaCl2_concentration.xlsx
- __MACOSX/EMBOJ-2023-113495R_SourceDataForFig4/4D/._4D_numerical_data_CaCl2_concentration.xlsx
- EMBOJ-2023-113495R_SourceDataForFig4/4A/4A_numerical_data_BH3_profiling_BIM_peptide.xlsx
- __MACOSX/EMBOJ-2023-113495R_SourceDataForFig4/4A/._4A_numerical_data_BH3_profiling_BIM_peptide.xlsx
