# Supplementary material for: In situ architecture of Opa1-dependent mitochondrial cristae remodeling
Source: EMBO J. 2024 Jan 15;43(3):391–413. doi: 10.1038/s44318-024-00027-2 (PMC10897290; doi:10.1038/s44318-024-00027-2)
Supplement: Supplementary file 12 — Source Data Fig. 4 [file 44318_2024_27_MOESM12_ESM.zip › EMBOJ-2023-113495R_SourceDataForFig4/4B/4B_numerical_data_Annexin_staining.xlsx]

## Sheet: Sheet1
Cytochrome C releaase by Annexin staining
DMSO					Etopside 10 μM					Staurosporine 0.1 μM					Doxorubicin 1 μM
WT	Opa1-OE	l-Opa1*	s-Opa1*	Opa1-KO	WT	Opa1-OE	l-Opa1*	s-Opa1*	Opa1-KO	WT	Opa1-OE	l-Opa1*	s-Opa1*	Opa1-KO	WT	Opa1-OE	l-Opa1*	s-Opa1*	Opa1-KO
5.252	3.846	6.659	5.051	3.792	67.366	24.232	42.584	44.853	23.471	68.073	88.792	65.371	74.473	45.953	58.557	62.352	92.122	75.88	56.249
4.159	4.203	6.527	6.207	5.282	59.295	39.401	38.715	45.771	23.123	70.947	89.432	62.7	80.665	47.874	55.684	79.969	91.883	80.697	63.198
3.828	4.707	4.927	5.845	5.087	64.934	45.598	40.87	22.301	23.41	69.928	90.382	60.66	85.75	46.066	72.44	79.732	92.753	79.878	57.673
3.315	5.239	5.521	5.978	4.619	53.878	37.21	42.103	21.832	11.982	96.559	91.476	97.842	95.855	75.806	88.923	78.005	80	46.809	20.446
6.253	4.62	10.595	0.98	0.865	60.492	41.938		21.555	13.202	96.494	92.151	97.956	95.238	74.218	87.558	78.668	84.575	45.681	21.061
5.705	5.497	8.732	1.109	1.147	56.356			19.687	10.725	96.55		98.192	96.795	74.446	87.195		83.408	49.072	20.382
5.096	5.235	9.097	1.292	1.047	52.556				11.58	97.093		98.073	95.354	72.664	84.208		77.508	44.225	14.069
5.375	6.127	8.019	1.313	1.285	22.635					88.716					61.877
5.383		9.599	1.301	1.057	20.833					87.069					59.446
5.262		6.269	1.409	1.088	19.787					87.097					57.197
5.693		7.94	1.181	1.206
4.841		8.218	1.314	1.247
8.197
9.504
6.15
6.393
5.547
7.254
6.299
8.706
2way ANOVA
Within each row, compare columns (simple effects within rows)
Number of families	4
Number of comparisons per family	10
Alpha	0.05
Holm-Šídák's multiple comparisons test	Predicted (LS) mean diff.	Below threshold?	Summary	Adjusted P Value
DMSO
WT vs. Opa1-OE	0.9763	No	ns	0.994
WT vs. l-Opa1*	-1.765	No	ns	0.994
WT vs. s-Opa1*	3.162	No	ns	0.9773
WT vs. Opa1-KO	3.6	No	ns	0.9706
Etopside 10 μM
WT vs. Opa1-OE	10.14	No	ns	0.3572
WT vs. l-Opa1*	6.745	No	ns	0.491
WT vs. s-Opa1*	18.48	Yes	**	0.008
WT vs. Opa1-KO	31.03	Yes	****	<0.0001
Staurosporine 0.1 μM
WT vs. Opa1-OE	-4.594	No	ns	0.8964
WT vs. l-Opa1*	2.882	No	ns	0.8964
WT vs. s-Opa1*	-3.309	No	ns	0.8964
WT vs. Opa1-KO	23.42	Yes	***	0.0001
Doxorubicin 1 μM
WT vs. Opa1-OE	-4.437	No	ns	0.4485
WT vs. l-Opa1*	-14.73	Yes	*	0.0283
WT vs. s-Opa1*	10.99	No	ns	0.1102
WT vs. Opa1-KO	35.15	Yes	****	<0.0001
2way ANOVA
Within each row, compare columns (simple effects within rows)
Number of families	5
Number of comparisons per family	10
Alpha	0.05
Holm-Šídák's multiple comparisons test	Predicted (LS) mean diff.	Below threshold?	Summary	Adjusted P Value
DFNA5 BH3 100 μM
WT vs. l-Opa1*	-0.01505	No	ns	>0.9999
WT vs. s-Opa1*	-0.06238	No	ns	>0.9999
WT vs. Opa1 KO	0.311	No	ns	>0.9999
WT vs. Opa1-OE	0.12	No	ns	>0.9999
BIM BH3 100 μM
WT vs. l-Opa1*	6.04	No	ns	0.9504
WT vs. s-Opa1*	-0.9306	No	ns	0.9977
WT vs. Opa1 KO	-0.6666	No	ns	0.9977
WT vs. Opa1-OE	-3.985	No	ns	0.9802
BIM BH3 10 μM
WT vs. l-Opa1*	6.502	No	ns	0.438
WT vs. s-Opa1*	18.54	Yes	**	0.0073
WT vs. Opa1 KO	42.8	Yes	****	<0.0001
WT vs. Opa1-OE	-5.081	No	ns	0.438
BIM BH3 1 μM
WT vs. l-Opa1*	11.13	No	ns	0.0996
WT vs. s-Opa1*	47.35	Yes	****	<0.0001
WT vs. Opa1 KO	75.12	Yes	****	<0.0001
WT vs. Opa1-OE	-7.496	No	ns	0.1856
PUMA2A 100 μM
WT vs. l-Opa1*	0.02671	No	ns	0.9994
WT vs. s-Opa1*	1.649	No	ns	0.9994
WT vs. Opa1 KO	1.93	No	ns	0.9994
WT vs. Opa1-OE	-4.223	No	ns	0.9921
