# Supplementary material for: In situ architecture of Opa1-dependent mitochondrial cristae remodeling
Source: EMBO J. 2024 Jan 15;43(3):391–413. doi: 10.1038/s44318-024-00027-2 (PMC10897290; doi:10.1038/s44318-024-00027-2)
Supplement: Supplementary file 12 — Source Data Fig. 4 [file 44318_2024_27_MOESM12_ESM.zip › EMBOJ-2023-113495R_SourceDataForFig4/4C/4C_numerical_data_calcium_retention_capacity.xlsx]

## Sheet: Sheet1
Calcium Retention capacity - measured in relative fluorescent unit (au)
Time(sec)	WT	Opa1-OE	l-Opa1*	s-Opa1*	Opa1-KO
0	481881	413036	985783	461264	538029
0.4	485287	416421	986816	471219	538051
0.8	485817	418624	996733	468674	539969
1.2	483837	417619	992137	470503	542966
1.6	484042	421482	994056	474518	549050
2	485131	420633	993265	474662	550648
2.4	485371	425279	999888	474647	549539
2.8	485262	421823	991129	471738	546064
3.2	485600	419360	999190	470818	551642
3.6	486244	418607	998801	472510	547873
4	487544	423219	1001716	473968	551113
4.4	483985	425550	1003557	469690	550429
4.8	484349	424995	992067	472007	553105
5.2	486010	426172	1001067	475031	550760
5.6	486280	429657	1003459	473902	548498
6	485182	427125	1003312	469505	554094
6.4	486615	426363	1002148	470966	551813
6.8	486512	426659	998999	473797	555652
7.2	490092	428969	1004577	465631	548373
7.6	489093	427913	996866	475844	554805
8	1663694	1365359	2584766	1386990	1651952
8.4	1540975	1310172	2618817	1388628	1618759
8.8	1488079	1312345	2617525	1311052	1567674
9.2	1501217	1313265	2626005	1279597	1552264
9.6	1520885	1297613	2626797	1253607	1568456
10	1533770	1296085	2650040	1220824	1587935
10.4	1547805	1283619	2656190	1187853	1603802
10.8	1556502	1268116	2674522	1157876	1602645
11.2	1558946	1257781	2667940	1133170	1590792
11.6	1557657	1251378	2666069	1116651	1591611
12	1556201	1245818	2670482	1094352	1597565
12.4	1551385	1244418	2664514	1083925	1584215
12.8	1544014	1235852	2676776	1067490	1583329
13.2	1541590	1234246	2676958	1048357	1584137
13.6	1537143	1218854	2661232	1039925	1578730
14	1536447	1223014	2670406	1024573	1576741
14.4	1534401	1216629	2657703	1011616	1565686
14.8	1520344	1206451	2652323	1003220	1560177
15.2	1518403	1212635	2643439	995218	1551993
15.6	1514129	1199089	2631775	982077	1547052
16	1501370	1195001	2628900	981146	1539198
16.4	1493200	1194892	2613980	970776	1541213
16.8	1483325	1182457	2611039	957103	1530513
17.2	1485557	1177203	2594680	954672	1517572
17.6	1472809	1174688	2587734	942520	1507264
18	1463399	1167461	2576325	930444	1507910
18.4	1458460	1168782	2567069	922600	1493103
18.8	1451700	1156447	2554327	916615	1486486
19.2	1445246	1156564	2541054	904063	1472866
19.6	1438334	1147588	2531695	893152	1476629
20	1433285	1149151	2525936	888543	1464630
20.4	1420727	1139202	2519077	879891	1452015
20.8	1420651	1141916	2502884	871601	1436595
21.2	1411518	1137145	2488585	858240	1432899
21.6	1399538	1129362	2466478	855023	1429699
22	1392967	1125805	2460675	843613	1422357
22.4	1388828	1119464	2451555	838879	1405066
22.8	1384935	1116462	2445856	829776	1395682
23.2	1376555	1113345	2426296	822157	1393152
23.6	1369683	1111560	2404282	816075	1390015
24	1362069	1102725	2404408	808658	1375129
24.4	1351103	1099998	2390581	795061	1356019
24.8	1343985	1101454	2377910	795685	1356661
25.2	1336919	1100948	2363845	788838	1355225
25.6	1336746	1094867	2362583	776016	1339100
26	1324579	1088745	2337239	773284	1332982
26.4	1312079	1084202	2330710	769705	1317786
26.8	1309903	1085112	2316409	760636	1307809
27.2	1299522	1076850	2306540	753217	1307339
27.6	1295076	1076102	2301403	745651	1296898
28	1285854	1074177	2291299	741728	1290857
28.4	1279411	1071417	2271523	734544	1281441
28.8	1271167	1070801	2253729	729790	1273605
29.2	1267901	1066218	2246580	725635	1263698
29.6	1252877	1065233	2243164	713280	1265126
30	1250059	1055339	2230767	710705	1246488
30.4	1241449	1055606	2211606	708892	1233863
30.8	1233662	1053967	2210834	702600	1234808
31.2	1230184	1049417	2192499	697294	1225753
31.6	1218896	1049845	2182880	693034	1220397
32	1211658	1050791	2172017	683600	1211221
32.4	1204672	1044307	2167816	681239	1203869
32.8	1197721	1042141	2149687	672332	1198363
33.2	1191357	1043319	2139669	671218	1188712
33.6	1184797	1031589	2128445	669679	1187604
34	1186846	1031400	2118651	663738	1170354
34.4	1167285	1028547	2108245	660598	1169907
34.8	1171009	1030375	2098489	656410	1163119
35.2	1158610	1027837	2094340	649846	1156976
35.6	1152939	1022558	2082879	646445	1147652
36	1143145	1018770	2068612	645478	1142869
36.4	1133475	1015799	2060332	640955	1132884
36.8	1124330	1015518	2040787	634807	1129915
37.2	1127746	1004711	2041622	628295	1124449
37.6	1118535	1007104	2033315	624270	1121053
38	1115822	1010119	2015203	619675	1105764
38.4	1104737	1000311	2012952	623330	1098189
38.8	1105223	1004650	2003755	616362	1093784
39.2	1099216	997952	1997776	609303	1087651
39.6	1090979	990484	1985766	611668	1089948
40	1082949	993874	1973638	606811	1080248
40.4	1073086	986435	1964312	595848	1071310
40.8	1071540	985916	1951949	599405	1065167
41.2	1057613	983554	1953994	596996	1056800
41.6	1059027	981497	1944151	587535	1049080
42	1054791	973413	1930471	589344	1047576
42.4	1048175	978254	1926825	591746	1045384
42.8	1036880	969915	1914346	583624	1033618
43.2	1038078	964752	1912632	583863	1030359
43.6	1031707	962205	1896487	552469	1026063
44	1028364	963420	1895262	550412	1021829
44.4	1025340	959076	1884049	547958	1017001
44.8	1010269	958190	1873318	551980	1008354
45.2	1011201	953752	1867347	546273	1006713
45.6	1004438	953226	1856833	543096	997469
46	1000367	946804	1860100	540441	992644
46.4	991791	948527	1845096	538267	987212
46.8	988681	939925	1833585	531938	984507
47.2	981911	940714	1830811	530328	974908
47.6	973599	940898	1824483	524112	975527
48	976051	933172	1813445	520547	966965
48.4	969925	933348	1812806	516674	962166
48.8	964957	928272	1801590	519155	961956
49.2	956142	930770	1792653	511997	951942
49.6	956267	925206	1784523	500507	953889
50	948606	917020	1775445	503189	947683
50.4	945116	912564	1771964	503965	935346
50.8	940094	916340	1768809	503800	936377
51.2	935872	912828	1759195	506774	927812
51.6	935798	910778	1752756	505918	927492
52	926796	902977	1746680	500438	921582
52.4	930007	903285	1745105	503176	922995
52.8	917969	903500	1733400	504927	914765
53.2	911027	894744	1732897	500735	912288
53.6	911315	893477	1722969	500226	906310
54	905408	894446	1713828	499367	906424
54.4	905469	891034	1707085	498670	898467
54.8	899810	885903	1706120	498809	892087
55.2	894976	886350	1703493	494669	885859
55.6	894297	878511	1696487	493857	886214
56	885692	882578	1683004	495531	879847
56.4	882379	876653	1685677	491887	874937
56.8	878539	870019	1676437	493585	874544
57.2	877412	867937	1676076	489748	869999
57.6	869760	869490	1666314	493344	863463
58	868070	864457	1662096	490310	861209
58.4	861754	861659	1653795	489069	858161
58.8	858788	859245	1647004	486507	857012
59.2	854130	857498	1642563	487941	858397
59.6	851961	853406	1638823	484310	849740
60	852567	850092	1634948	489260	845985
60.4	854817	849936	1628164	480957	843574
60.8	841607	850306	1621086	486053	840519
61.2	843270	846435	1624233	481381	834977
61.6	836929	844327	1621310	481601	834296
62	840235	840266	1605347	484038	826935
62.4	832993	838935	1606768	481724	827099
62.8	829618	837259	1595676	480124	824782
63.2	825351	836903	1593562	474710	822448
63.6	818038	832721	1593093	475426	816198
64	820034	829947	1586522	471695	812116
64.4	811272	825425	1584482	474705	814228
64.8	815576	825249	1583715	478575	808632
65.2	809767	822437	1572982	471358	808201
65.6	807192	819672	1566462	476042	804945
66	802011	818656	1561079	468814	803064
66.4	800009	815395	1563585	470037	798378
66.8	793290	814499	1552694	469427	792177
67.2	798824	805901	1553543	469939	789198
67.6	789590	806184	1551815	467513	794354
68	787584	806059	1548896	464277	783148
68.4	784030	805148	1541382	467088	788207
68.8	782547	799692	1535743	462148	780316
69.2	779511	802469	1533295	466240	779916
69.6	776961	796296	1531989	466880	773058
70	778279	790346	1519480	461378	771432
70.4	771701	788873	1519074	463858	770293
70.8	771220	794825	1517149	462751	768281
71.2	764625	789869	1518899	461660	768175
71.6	766923	786043	1521266	458445	766017
72	763177	785530	1505808	460274	761003
72.4	760280	783595	1500791	456270	754149
72.8	759838	780074	1499341	457841	753597
73.2	757651	777761	1495818	456184	756554
73.6	757771	777982	1490651	452300	750326
74	738284	775194	1491986	455340	751790
74.4	770333	772999	1486603	455430	745790
74.8	767614	772142	1480745	454188	745832
75.2	763718	766472	1479242	451847	740442
75.6	760952	766961	1477759	454103	742129
76	759968	769051	1476687	451649	740723
76.4	758593	762496	1469568	450092	733850
76.8	756996	769524	1465974	449824	733772
77.2	755046	759300	1466788	451075	734531
77.6	755540	757044	1463013	446848	730328
78	750313	755722	1460648	448030	725876
78.4	746590	756223	1456919	450374	729011
78.8	747401	752338	1446768	446490	723169
79.2	741411	746946	1454110	449316	724546
79.6	743272	751247	1441989	448268	719055
80	738384	746139	1446709	447791	720488
80.4	735193	746946	1443194	445089	717025
80.8	731312	741856	1437023	447674	716949
81.2	730674	740183	1430087	446445	714748
81.6	733642	736813	1436203	445556	715359
82	733294	734400	1429172	447219	707682
82.4	729198	733196	1429197	441564	708131
82.8	729920	735011	1429103	443376	704908
83.2	724844	732117	1418261	442306	705343
83.6	728464	730052	1424946	439678	700877
84	722985	730425	1418343	439468	702180
84.4	715522	725655	1412740	440311	702085
84.8	722092	724806	1412730	440440	704203
85.2	718608	728131	1405135	445320	696523
85.6	718593	725324	1408069	439636	693633
86	716366	720750	1405655	439903	692286
86.4	709111	716539	1396927	437499	694818
86.8	707258	717224	1395450	436745	690409
87.2	709934	711781	1401694	438865	686784
87.6	707037	716164	1399444	434546	684453
88	704167	710888	1393153	437074	690599
88.4	699025	703290	1391632	435773	681799
88.8	705756	709167	1394226	434912	686206
89.2	700850	708401	1391324	437655	680769
89.6	702182	701479	1386264	434596	683155
90	694460	701943	1386034	434880	683028
90.4	695856	702100	1372888	432643	682272
90.8	695752	701509	1382634	434270	674625
91.2	694918	694900	1383290	433013	674525
91.6	693575	697728	1372675	432415	672840
92	689836	695408	1376061	435257	669743
92.4	688770	694364	1375309	431054	672869
92.8	683868	689456	1372764	427519	668024
93.2	686095	686398	1368171	428691	669404
93.6	680216	687410	1362547	434262	667137
94	682572	687245	1361030	428899	660714
94.4	679792	684177	1363507	426611	665525
94.8	680228	683313	1359027	429623	663451
95.2	673754	681132	1357708	428200	663263
95.6	677389	679802	1361664	430658	662100
96	674198	679133	1352230	427331	660426
96.4	674089	676435	1353944	431151	660758
96.8	671066	673522	1350697	429905	657798
97.2	670818	675495	1354687	427121	655955
97.6	672422	673403	1351672	428464	656385
98	669249	674091	1354691	424173	654368
98.4	668252	673716	1343544	426157	650140
98.8	663279	665494	1340630	427787	645846
99.2	668685	667303	1342656	424503	646095
99.6	660504	667845	1338771	423742	643777
100	660177	667605	1335304	423457	642446
100.4	661824	660207	1340706	426980	640922
100.8	662813	658744	1330721	425023	645576
101.2	656123	662204	1335325	422435	639894
101.6	654904	659195	1327479	423872	637310
102	656806	660290	1331035	425553	632514
102.4	651364	659106	1329834	421924	637787
102.8	653057	655316	1323900	424382	630553
103.2	650600	653939	1324513	419450	632529
103.6	654803	655654	1326141	426926	630288
104	651168	650438	1275322	421889	630753
104.4	652613	645655	1269206	420515	632598
104.8	648120	649053	1279819	422609	630253
105.2	648365	648187	1265548	420715	627425
105.6	648396	648622	1268836	421566	627794
106	642335	644933	1257813	421023	624083
106.4	642201	640967	1260503	419616	626113
106.8	645033	641018	1258496	421972	625956
107.2	641237	644995	1257741	423312	621559
107.6	642398	644968	1256270	421472	624818
108	639355	639866	1254199	418536	620779
108.4	642272	638458	1252072	420803	616894
108.8	636779	633193	1241318	421360	620619
109.2	636204	633682	1247780	420860	619254
109.6	639333	635796	1239913	421502	615374
110	636532	634456	1238174	422500	617271
110.4	634364	633038	1239887	419038	615706
110.8	633232	631666	1239321	421570	612475
111.2	633304	631674	1239801	421203	611974
111.6	632311	625819	1235986	422676	609544
112	630790	629943	1233229	421341	612882
112.4	635756	625982	1231021	416803	616017
112.8	632344	625687	1228793	419474	614530
113.2	633567	622973	1223833	422877	614385
113.6	627027	620548	1233339	415199	610731
114	626300	618986	1230019	421609	609068
114.4	625098	621636	1228885	416295	605567
114.8	623872	624277	1225479	418503	605090
115.2	620567	618048	1221476	417040	605467
115.6	625443	616268	1226835	415413	606952
116	625806	615170	1217890	419377	606908
116.4	617188	619907	1220188	419418	601942
116.8	621794	616269	1219183	416504	604665
117.2	624850	610939	1217554	414941	601703
117.6	617298	611643	1217685	412561	599580
118	615194	610484	1209633	416534	602247
118.4	618480	612189	1215559	414766	601214
118.8	617140	611282	1206864	414875	599662
119.2	615680	608864	1208867	417800	601110
119.6	613827	604116	1204974	414528	602295
120	614021	610130	1212389	416959	600031
120.4	617028	605524	1213544	415610	600421
120.8	613883	606627	1206770	416041	601074
121.2	610961	606877	1204462	415027	596684
121.6	609229	605735	1209423	415588	598433
122	607543	608994	1208150	414240	596381
122.4	609120	603797	1199094	417778	596129
122.8	609841	603548	1205370	417058	594310
123.2	608289	601909	1198111	412830	590427
123.6	609960	599992	1197320	416907	593683
124	605418	601347	1197482	415414	586836
124.4	605029	596563	1200042	410577	588984
124.8	605449	596916	1200880	410928	590089
125.2	603943	597142	1196870	412266	591692
125.6	604804	591056	1196807	415468	587882
126	603160	590863	1196810	415442	588685
126.4	603243	589842	1191861	411204	588397
126.8	602929	592396	1197686	416249	586085
127.2	599212	591612	1190667	412195	587186
127.6	599224	590578	1191433	411723	589243
128	600560	589603	1189612	413650	587117
128.4	597229	586605	1187885	412516	583838
128.8	598759	584977	1181189	411633	582950
129.2	598561	588310	1185493	413684	583306
129.6	600553	583600	1184086	411033	584457
130	597489	583650	1182008	414296	585393
130.4	595056	586014	1187192	409683	583869
130.8	595690	582543	1181338	410956	581486
131.2	591444	580022	1180810	412800	579741
131.6	594543	581097	1184146	409104	585532
132	594279	579972	1184409	410642	582823
132.4	594382	581662	1179374	411048	580077
132.8	592129	577850	1182204	412513	576791
133.2	590052	578263	1175508	412238	576021
133.6	591503	579336	1178302	409986	576271
134	592858	572364	1176145	409577	577804
134.4	588018	576994	1173872	409488	579912
134.8	590644	574273	1176671	411491	578772
135.2	586627	572299	1171363	412411	573782
135.6	591204	574543	1173839	409750	578278
136	590561	572544	1174778	410754	570806
136.4	588470	569004	1173344	410699	578968
136.8	588750	569327	1169132	411179	576409
137.2	586352	570602	1171296	409974	574175
137.6	582692	567993	1164121	413201	572094
138	586745	571209	1166058	410599	569045
138.4	582152	569747	1169813	409372	570473
138.8	586330	568389	1169954	411971	570976
139.2	585221	568149	1170995	409182	568038
139.6	587377	566428	1161066	409634	569732
140	581827	565415	1162937	412257	570197
140.4	580491	564108	1168236	408106	572705
140.8	580197	561950	1160623	410711	570044
141.2	583190	559536	1159907	411905	570123
141.6	581692	560785	1164274	409453	565607
142	582115	559105	1161842	413118	569498
142.4	581931	560556	1166785	410056	565885
142.8	581567	558231	1159017	406052	567328
143.2	574966	556798	1166154	412351	566608
143.6	579834	561029	1159606	410355	568406
144	576314	561809	1162636	421973	563502
144.4	579885	555464	1156318	421526	562919
144.8	579538	554360	1155451	419039	564877
145.2	578897	557237	1155547	422258	569835
145.6	578049	557445	1156224	425160	563785
146	575542	556242	1155713	416313	566824
146.4	579861	553968	1156830	420636	566696
146.8	577101	550727	1158494	421281	566284
147.2	576401	554640	1150512	422404	561459
147.6	574030	551715	1151346	419966	566979
148	574878	551252	1147211	421103	564943
148.4	577140	551876	1152398	422610	565005
148.8	572400	545623	1148591	423101	560753
149.2	573179	549715	1152202	422167	564368
149.6	575238	547875	1147131	422095	562524
150	571911	546473	1146666	417876	563098
150.4	574456	548830	1148416	421025	559625
150.8	569833	546762	1146541	422624	562121
151.2	568877	543372	1147347	422407	559957
151.6	571441	545540	1145922	418730	557621
152	570394	542055	1143979	425597	560128
152.4	571346	541708	1148787	418755	556912
152.8	569555	542248	1144979	423527	558287
153.2	567704	541602	1149337	425188	561072
153.6	568856	543466	1138684	425638	560910
154	568646	539510	1143023	426055	563875
154.4	568460	539884	1143542	417158	557048
154.8	563607	539630	1138750	421230	556182
155.2	567199	541123	1139456	420764	557036
155.6	568494	540090	1144508	421448	559097
156	567149	538990	1138965	416222	551347
156.4	567573	537904	1141949	419172	561308
156.8	567354	536641	1140420	416902	557875
157.2	562322	539267	1141972	419994	553649
157.6	562546	536392	1135285	417472	556413
158	562786	532927	1140181	419926	556368
158.4	564045	535804	1140814	417188	559814
158.8	563796	533816	1138693	419743	552329
159.2	561076	530716	1136567	420808	560845
159.6	563715	529186	1137195	413869	544058
160	562959	530394	1136253	419785	544289
160.4	564751	529890	1133032	422068	543199
160.8	563479	532273	1134123	419114	544629
161.2	562555	528337	1139782	420839	539932
161.6	560242	530366	1132992	418308	541556
162	563081	531498	1131009	418182	542201
162.4	561244	527078	1130733	417907	543411
162.8	560121	526236	1130652	420065	541962
163.2	557568	528560	1134498	417597	541078
163.6	561531	526167	1127506	416342	541761
164	562738	525778	1124875	420005	541487
164.4	559390	524669	1130534	418877	538422
164.8	558966	519384	1132664	423567	538646
165.2	560055	523195	1129434	418123	541547
165.6	556854	523144	1126075	418432	539845
166	559745	523207	1130367	418282	535646
166.4	557499	523264	1128545	417046	539453
166.8	559014	524759	1127935	417375	539306
167.2	557334	519652	1126868	418204	540173
167.6	558217	519473	1123085	420225	537652
168	560422	520439	1122560	416598	536671
168.4	557428	518556	1123599	419799	537370
168.8	558487	519301	1116267	424783	535489
169.2	549429	520627	1128632	418937	533947
169.6	556577	517340	1124532	420349	536950
170	554785	514737	1117794	418707	539608
170.4	555675	513860	1126010	417011	531784
170.8	552805	516975	1126102	418956	532360
171.2	560144	515043	1123574	417097	536952
171.6	555987	517312	1111126	413729	535359
172	554839	514489	1122365	418140	537022
172.4	555313	512462	1127217	417588	537902
172.8	552927	514265	1125602	414589	534646
173.2	553604	511009	1120924	416554	536109
173.6	552921	512006	1114605	417464	534786
174	551446	512117	1121240	418546	534033
174.4	554359	513281	1117193	419004	532770
174.8	554555	507591	1122110	415858	535221
175.2	552436	512512	1115925	417863	536461
175.6	555026	507666	1116760	419324	533461
176	549619	508239	1118038	415488	537556
176.4	550286	513986	1120793	414671	532414
176.8	548818	509558	1118847	419555	533337
177.2	548520	508091	1113005	420272	532781
177.6	552115	508353	1111568	416621	531011
178	550361	509417	1113892	416543	529247
178.4	547626	506132	1107963	416826	532464
178.8	548082	508613	1109720	416676	531353
179.2	549944	504981	1112993	417456	535822
179.6	547967	504729	1107734	414553	532278
180	551489	502482	1110129	418145	532136
180.4	548913	455414	1114053	418710	529253
180.8	545468	455165	1113646	414576	530764
181.2	553614	459014	1111371	415300	533621
181.6	550604	455642	1109036	417920	534922
182	547850	452406	1113444	418144	530280
182.4	550861	451312	1110455	418940	531143
182.8	549213	451924	1109972	414961	529479
183.2	546223	452083	1105494	417629	528823
183.6	548124	450034	1105651	416728	532903
184	547001	449666	1105002	421148	529574
184.4	549411	449039	1107840	418161	528020
184.8	546499	451315	1104709	417165	524337
185.2	549024	450675	1104185	415451	529300
185.6	545259	451218	1106280	418365	531250
186	545702	449619	1106648	416038	531070
186.4	548637	449005	1106589	417552	525278
186.8	545837	447944	1099507	414908	528217
187.2	543517	448737	1101173	418971	526625
187.6	545014	447204	1110535	415995	526448
188	545556	449355	1101728	418363	527388
188.4	546802	447842	1099055	416672	531101
188.8	548656	446777	1103699	413215	528140
189.2	541974	449014	1099570	417210	528870
189.6	543286	451117	1102008	417410	526279
190	541206	451871	1103936	413430	524082
190.4	542532	450282	1096181	419133	530491
190.8	542930	443465	1105011	415904	527375
191.2	543905	446941	1096529	414823	525443
191.6	543071	445653	1098650	416652	527600
192	542654	447053	1104482	414642	526501
192.4	542761	447777	1093180	417037	525754
192.8	542743	446368	1097793	420110	528653
193.2	541129	447184	1097480	416352	526992
193.6	545271	448688	1097135	415785	527165
194	545229	447562	1094078	419110	523113
194.4	540548	445660	1097277	419496	525294
194.8	542264	445898	1094792	413308	520641
195.2	542233	443236	1100041	416999	521119
195.6	541568	444701	1099108	413473	522280
196	543424	446685	1093114	414492	526757
196.4	541441	443844	1093346	417135	521744
196.8	539265	444462	1095667	418492	526510
197.2	543708	444595	1092300	417432	522631
197.6	539136	444731	1087723	417314	522772
198	537113	446055	1089995	421537	523644
198.4	542398	442059	1096007	416885	525559
198.8	541649	445510	1092123	412597	525161
199.2	543643	442901	1091769	418223	523997
199.6	539299	443515	1090366	419355	521916
200	539987	440620	1091635	414918	521484
200.4	536457	440626	1093918	417606	520780
200.8	538680	445006	1092334	416572	524982
201.2	538329	444882	1088685	417984	525139
201.6	538883	442350	1090637	418660	520902
202	537286	443650	1086440	418039	523859
202.4	540705	442925	1089554	414805	524173
202.8	538325	439807	1090728	415162	526273
203.2	542631	441872	1089993	417666	524827
203.6	537793	440540	1087222	414055	521104
204	542725	441398	1089866	411201	526775
204.4	536214	439547	1082858	420030	523784
204.8	536803	442673	1084645	415912	521653
205.2	538671	442574	1087756	417013	521285
205.6	539215	441108	1085924	414166	518876
206	540108	440960	1083689	415519	523034
206.4	539418	440313	1089710	419197	519763
206.8	537048	439353	1084021	417366	522208
207.2	537718	438381	1085107	416296	525679
207.6	533899	441803	1086796	417220	524604
208	535648	442498	1083888	417845	521803
208.4	536965	440319	1084374	415381	521672
208.8	537923	439287	1079910	419223	524532
209.2	537756	441139	1081158	418630	520704
209.6	536834	438300	1081143	415557	519506
210	536239	439487	1083770	416723	521204
210.4	536591	437220	1083036	415107	520438
210.8	536499	443253	1082945	413891	520257
211.2	536410	439451	1088205	416864	522239
211.6	534445	438968	1084472	415377	520813
212	537505	438678	1081433	417644	522267
212.4	536083	439976	1078618	416908	520400
212.8	536667	436981	1083284	414545	521608
213.2	536674	435922	1078996	415263	514906
213.6	532383	438115	1073603	415689	520131
214	534868	437333	1077278	418210	517346
214.4	534118	439526	1080465	413976	518925
214.8	536127	437578	1076581	417873	517359
215.2	533034	434100	1078661	420305	518513
215.6	531597	436604	1077592	418687	519455
216	532223	436102	1074637	419628	519375
216.4	534888	436810	1076098	411939	518969
216.8	533164	433874	1077766	414112	520282
217.2	532594	436877	1075229	415928	520609
217.6	534873	436017	1072914	414299	518487
218	533023	434279	1076284	415843	516657
218.4	533344	435270	1072953	413535	522525
218.8	534459	436342	1071383	413790	523715
219.2	530076	434463	1072274	417606	519371
219.6	528995	435921	1069166	418075	517784
220	533680	431683	1073063	419922	517757
220.4	533642	433670	1063099	413873	521098
220.8	532735	434671	1074002	417852	516207
221.2	533675	429179	1079275	414924	518718
221.6	533703	432453	1069271	415350	515370
222	527428	435146	1073147	418481	517229
222.4	531995	431195	1068015	417884	517783
222.8	530095	432913	1075803	415690	519544
223.2	529378	429372	1072429	416556	519050
223.6	535903	431287	1068322	419477	516182
224	532408	430869	1065024	420210	521671
224.4	531862	427670	1069699	416097	520365
224.8	534176	429800	1069787	415360	519968
225.2	531907	431468	1069836	415950	514368
225.6	532891	431339	1070327	416061	519101
226	531699	428172	1064599	416978	517721
226.4	529221	432191	1067374	415810	517918
226.8	531209	432117	1066247	413436	522429
227.2	528271	430279	1070841	414122	519313
227.6	532267	428049	1066699	420140	517737
228	534050	428001	1067103	416812	517467
228.4	529308	424819	1066815	415106	516541
228.8	529511	427714	1067998	412874	515250
229.2	529709	425068	1065536	417423	520444
229.6	535711	428588	1072011	418018	515968
230	532833	430748	1068512	415335	517517
230.4	527288	427028	1068101	420591	515527
230.8	530339	426213	1063146	421781	518257
231.2	529684	426398	1063162	421726	515765
231.6	525696	428949	1066415	419620	516764
232	530652	426129	1065159	414910	517421
232.4	528332	427430	1063572	418564	515533
232.8	530061	425965	1061252	419508	516152
233.2	528956	426151	1062615	419138	513820
233.6	529493	425803	1064773	417879	519263
234	531363	426869	1063461	418287	514413
234.4	525014	424998	1062579	421998	516898
234.8	526504	424817	1059656	417517	517961
235.2	528179	426292	1059407	419704	517779
235.6	528034	426526	1060762	415070	517161
236	528147	423942	1061240	417939	515973
236.4	525995	423716	1063411	418437	519074
236.8	527286	423767	1061620	417084	517393
237.2	528875	422183	1056414	417705	521063
237.6	531781	426098	1058340	419186	512658
238	528605	423610	1062042	418628	517633
238.4	527908	427722	1059106	420836	515281
238.8	527472	425588	1058588	418284	517968
239.2	528271	424123	1059252	419123	519406
239.6	524303	422760	1061941	419525	518008
240	521254	420153	1051031	418428	516294
240.4	525648	426144	1052232	417972	516441
240.8	525702	423389	1050884	422017	511474
241.2	522769	419618	1050833	417500	516717
241.6	526780	416465	1055272	419766	516987
242	525287	419806	1054080	416007	514054
242.4	523804	420000	1059116	416244	513518
242.8	528635	418489	1053808	420548	519290
243.2	523286	419054	1055296	417932	519227
243.6	525621	420525	1054133	421901	515976
244	526906	419890	1055433	418160	515968
244.4	525240	418784	1049548	415868	515789
244.8	526165	422086	1050198	419871	515796
245.2	526892	417905	1052250	421998	516450
245.6	524652	419516	1054439	418136	515927
246	525202	418181	1052193	417540	515261
246.4	529055	416772	1055596	421311	510801
246.8	522656	418012	1050582	420362	515271
247.2	524705	421832	1050056	419240	516176
247.6	523446	417129	1057988	416239	515969
248	1297740	1341784	2590967	1283866	1580445
248.4	1335489	1252494	2823058	1168991	1527692
248.8	1317440	1247937	2865758	1300895	1540263
249.2	1325593	1241895	2884558	1333430	1563713
249.6	1340307	1239839	2894468	1304964	1580586
250	1348437	1236333	2882846	1279562	1631347
250.4	1358227	1244884	2875539	1194797	1677681
250.8	1360904	1240312	2857064	1174555	1698351
251.2	1358769	1228876	2845590	1158366	1695180
251.6	1358684	1218410	2845188	1151748	1700679
252	1354741	1214905	2812580	1133595	1689759
252.4	1326472	1204759	2820824	1124793	1683798
252.8	1395073	1196370	2805419	1103749	1671308
253.2	1404607	1188365	2800678	1086977	1667448
253.6	1411013	1175212	2782964	1087713	1643850
254	1411315	1171198	2768551	1077270	1645797
254.4	1407795	1161467	2763070	1056312	1637815
254.8	1408012	1149339	2751988	1027504	1638548
255.2	1394722	1142342	2733115	1014044	1630760
255.6	1399475	1142725	2735105	999153	1626694
256	1387379	1127796	2717401	989018	1620759
256.4	1390276	1130231	2706183	974054	1615755
256.8	1384926	1123565	2695494	960071	1615812
257.2	1386633	1123794	2682721	947531	1612527
257.6	1382452	1117925	2675823	934970	1605699
258	1386467	1114407	2660895	918518	1604077
258.4	1378214	1111752	2652312	915059	1596203
258.8	1369207	1109961	2629247	895096	1597489
259.2	1366664	1106387	2619383	917459	1582038
259.6	1352987	1102702	2606629	911602	1582802
260	1351471	1101075	2589439	898983	1574420
260.4	1350246	1095228	2579674	890991	1562376
260.8	1338026	1087148	2563684	876534	1548380
261.2	1342904	1087143	2544463	866956	1537429
261.6	1337181	1080923	2533284	858644	1528372
262	1336566	1081742	2521510	847240	1524860
262.4	1335556	1079855	2503147	833482	1513427
262.8	1338677	1070097	2494163	831299	1506126
263.2	1333726	1069052	2473778	817817	1488617
263.6	1328699	1062863	2464414	831050	1480637
264	1331793	1063408	2455422	819971	1468210
264.4	1325432	1057044	2432580	810519	1457533
264.8	1326408	1056399	2426527	804493	1444424
265.2	1325747	1050559	2408177	799521	1436066
265.6	1327958	1049910	2395937	790169	1424828
266	1315337	1043051	2385890	776471	1416921
266.4	1315357	1044725	2370633	768447	1406797
266.8	1316086	1036909	2365685	763318	1399517
267.2	1311723	1031237	2351136	754774	1383910
267.6	1300851	1026915	2328200	750995	1377287
268	1296093	1031151	2318309	737273	1363472
268.4	1289329	1023671	2310170	731787	1359010
268.8	1288679	1017176	2283912	723209	1349049
269.2	1280130	1019994	2281259	721226	1344923
269.6	1277281	1013015	2263351	714784	1331142
270	1273685	1005498	2258427	709447	1324175
270.4	1265789	1004303	2234607	704470	1313145
270.8	1260678	1000826	2226029	697503	1305494
271.2	1250635	995002	2218907	692178	1302866
271.6	1246262	998155	2198890	682073	1290195
272	1233873	995706	2187566	677097	1280946
272.4	1234570	987116	2174570	669673	1276181
272.8	1225225	985032	2171735	662590	1260785
273.2	1223621	982517	2161639	655612	1254202
273.6	1218062	982477	2138667	654224	1249632
274	1207712	977147	2133966	647644	1243807
274.4	1200547	971551	2119988	643395	1236129
274.8	1195833	965868	2110737	631726	1226986
275.2	1193923	960393	2101213	634370	1221935
275.6	1182981	961117	2091644	625112	1215455
276	1178108	962357	2075830	618176	1208061
276.4	1171165	955179	2069031	618559	1203265
276.8	1168945	953547	2055880	609193	1199142
277.2	1157523	949358	2042478	604785	1187561
277.6	1151506	950293	2037735	598763	1179582
278	1146068	944595	2027717	598203	1160199
278.4	1143256	935441	2013008	590599	1157978
278.8	1136374	937540	2008450	583295	1150026
279.2	1131582	936268	1990956	586654	1143157
279.6	1130602	931786	1986077	580987	1137224
280	1121957	931757	1976261	573792	1127875
280.4	1117901	927508	1963318	569990	1122920
280.8	1110222	926036	1950398	566973	1114884
281.2	1107407	924828	1934320	565986	1104624
281.6	1103203	919429	1932285	558762	1107151
282	1094068	914916	1928510	556767	1098902
282.4	1092434	912850	1919495	552057	1089196
282.8	1087005	912883	1907099	546491	1081247
283.2	1084520	906077	1903590	540143	1076738
283.6	1073154	908685	1889982	538859	1070822
284	1069149	902393	1891167	534898	1065582
284.4	1068244	895885	1869377	526816	1062017
284.8	1065216	891438	1872923	530158	1057267
285.2	1056034	892676	1856222	528530	1045579
285.6	1050017	890263	1851672	528583	1042034
286	1041810	885471	1838877	531048	1040053
286.4	1044904	884813	1823921	523539	1033067
286.8	1042551	883588	1828361	520727	1022977
287.2	1036921	875245	1823189	515123	1027082
287.6	1031447	873457	1804979	512496	1015105
288	1024179	873596	1802892	512408	1012397
288.4	1019120	871186	1787755	513610	1010003
288.8	1017314	870773	1791715	506755	1006481
289.2	1015839	866850	1785553	504332	993318
289.6	1003157	866911	1767748	501635	988478
290	1008234	861040	1762362	496007	985998
290.4	1003080	850243	1761032	495873	984211
290.8	995992	852570	1748063	492993	974549
291.2	991246	852014	1746347	488760	967351
291.6	992155	851559	1737531	490327	965566
292	982849	849462	1730211	488032	966308
292.4	978837	845271	1724403	486500	954280
292.8	977496	842988	1718188	484754	949673
293.2	975019	837950	1709889	483385	950169
293.6	969904	835734	1701240	481763	943820
294	968695	831325	1699046	475137	937501
294.4	964857	831176	1689671	475539	930257
294.8	962142	827904	1692994	474592	925859
295.2	958719	829075	1678775	472841	926400
295.6	949270	822627	1672434	468179	922643
296	946562	822126	1668744	468965	910999
296.4	944159	818331	1658238	465711	913177
296.8	942280	812524	1651795	462053	908188
297.2	935008	814833	1647354	464095	907147
297.6	930251	812139	1644620	463073	895782
298	933337	813481	1643444	456370	893580
298.4	925564	806972	1637958	454942	890487
298.8	923872	805782	1627409	456278	885031
299.2	922308	802922	1620469	456764	880742
299.6	916984	799640	1624159	450233	876565
300	915213	799550	1604907	448629	873241
300.4	911511	793089	1612566	451644	872113
300.8	911868	792985	1605805	447735	861826
301.2	907467	792330	1591072	444363	861805
301.6	900320	790736	1593812	442509	856823
302	902177	792426	1586928	447453	849416
302.4	896985	786132	1584857	440388	849128
302.8	894035	786257	1587790	438469	843229
303.2	893527	784545	1575394	438581	845443
303.6	886998	778067	1566193	441535	834692
304	888807	774612	1556362	438646	834560
304.4	883257	777199	1567536	436196	834063
304.8	880546	774515	1558920	431624	825168
305.2	880197	768910	1555431	436830	818050
305.6	875460	771296	1544446	431852	814146
306	867652	768811	1538580	433072	813463
306.4	869301	765427	1534870	429856	810654
306.8	866500	762479	1538420	428329	813153
307.2	863493	763710	1529638	428588	803934
307.6	865040	759806	1524172	427443	800989
308	859733	755697	1524775	426756	798648
308.4	861265	755692	1513809	425239	798341
308.8	857003	753454	1514278	427383	787631
309.2	853899	751500	1506350	421338	782149
309.6	852564	747765	1505471	422279	782814
310	849761	749552	1504702	422199	780143
310.4	841024	749723	1500581	421492	781270
310.8	844712	740737	1497527	419238	772887
311.2	842528	740078	1487708	418783	769401
311.6	843000	740536	1480736	415713	769708
312	838200	739574	1475928	419100	762339
312.4	831676	735633	1478273	418551	764959
312.8	833219	738052	1476647	411647	758087
313.2	829299	733607	1474744	412612	752930
313.6	826585	731288	1466612	411958	750299
314	827206	730342	1467627	408303	753742
314.4	820844	733178	1464032	411408	753657
314.8	821169	727834	1461219	412541	746170
315.2	823298	731800	1455142	409701	742318
315.6	817653	730342	1450618	411042	738314
316	815161	726448	1438356	410209	736084
316.4	812859	726162	1440278	405935	736069
316.8	808745	721515	1435175	404753	736782
317.2	807755	719778	1434076	408981	731675
317.6	808025	723297	1427307	404411	731111
318	809425	716613	1428819	404374	723517
318.4	804737	717065	1433590	403370	728889
318.8	805993	719378	1428854	403316	722215
319.2	801917	717892	1424747	399930	720676
319.6	797484	712100	1411778	401795	717354
320	799654	711175	1415400	401672	712831
320.4	793979	710348	1411718	397244	712155
320.8	796893	711287	1406037	398660	710832
321.2	786598	705703	1411769	401789	709826
321.6	790224	705347	1407653	400255	705809
322	790132	705932	1396107	398663	698757
322.4	786001	701836	1399171	400114	699726
322.8	788066	705604	1398316	396596	699359
323.2	779496	697018	1394434	396889	692161
323.6	782256	696472	1406549	397603	693360
324	776183	694691	1390789	393345	693841
324.4	775966	694340	1384190	397142	688602
324.8	776644	695200	1384629	395583	684561
325.2	769703	689744	1380465	393891	683741
325.6	769278	687527	1373155	392226	682863
326	768501	689862	1375409	391817	680354
326.4	775797	687115	1373015	390450	681980
326.8	765087	683799	1367028	388164	678908
327.2	768476	680447	1367084	390191	677047
327.6	760335	677629	1364311	388251	674096
328	761004	675664	1359242	391399	672229
328.4	767268	674568	1365717	392363	670962
328.8	759922	671897	1360673	389197	667120
329.2	759308	671626	1350879	387060	667071
329.6	755728	664672	1357869	390074	667010
330	757133	667407	1346385	386603	661572
330.4	753226	663883	1346925	388379	659067
330.8	753365	667245	1346078	384602	660277
331.2	752678	665175	1341224	385610	658890
331.6	751322	663803	1342833	387630	653792
332	751475	662450	1337193	385429	657809
332.4	747162	659126	1344144	386085	654055
332.8	746933	656155	1335175	383460	647724
333.2	742734	654832	1329692	383424	651651
333.6	741144	651478	1328150	381166	648554
334	740612	654685	1326067	380911	644988
334.4	740410	647580	1325060	378500	646281
334.8	738770	650106	1325686	383718	643696
335.2	739040	645375	1325409	384642	643429
335.6	739407	646872	1321807	382159	641618
336	735200	648322	1317004	380458	637499
336.4	735386	638709	1315671	380960	636590
336.8	734762	638108	1316014	383553	635439
337.2	738008	638163	1316515	382191	631851
337.6	731109	637177	1315901	380880	633505
338	731128	640115	1304317	382434	630735
338.4	731525	637937	1309935	379371	633756
338.8	730063	635325	1301040	380649	627364
339.2	728977	634358	1303327	376725	630243
339.6	723198	632158	1302526	377355	627656
340	725501	629695	1299983	376374	622076
340.4	726021	628656	1298607	378390	625591
340.8	722910	629159	1297630	380275	622826
341.2	724852	630401	1291328	376685	620257
341.6	722546	624929	1294302	376128	618676
342	721392	624374	1293736	378459	618679
342.4	720470	625273	1291644	379258	617249
342.8	718463	623196	1280358	376361	618205
343.2	715683	619256	1288384	375599	616353
343.6	713411	617663	1282588	379966	614487
344	712941	614054	1285108	379867	609587
344.4	713042	616510	1279764	374971	609954
344.8	713039	616525	1276594	375163	612630
345.2	713636	614926	1277063	373592	611099
345.6	707068	613817	1283202	377334	612005
346	710911	610699	1268021	380131	607974
346.4	708262	615012	1272109	380034	607198
346.8	707730	604808	1269801	374887	602825
347.2	713814	607969	1271479	373668	603293
347.6	707491	606663	1264554	377397	600643
348	704114	603894	1264404	375984	601584
348.4	702986	604307	1259300	370997	602326
348.8	703446	603618	1260958	375620	597502
349.2	701374	606052	1263482	374715	602876
349.6	699970	599483	1259937	375179	593804
350	696172	599973	1260017	377701	599234
350.4	699066	600798	1253742	374811	596032
350.8	693938	598552	1252028	373940	595607
351.2	697324	599181	1250382	371848	597901
351.6	700821	597045	1251318	373260	591850
352	694498	589477	1249262	371705	595288
352.4	695638	595628	1243776	369404	591432
352.8	691095	591748	1247047	374392	588995
353.2	690987	588422	1246229	369564	592066
353.6	687960	586447	1239350	371332	586810
354	693591	589863	1249034	375143	590364
354.4	690048	586196	1240984	373939	585551
354.8	686404	585941	1239584	371107	587976
355.2	687349	586657	1237129	369630	581137
355.6	683457	581348	1235219	370079	581811
356	681982	585184	1232166	370692	584943
356.4	685199	582035	1230705	374511	578208
356.8	684210	582023	1235962	371132	577150
357.2	680834	581651	1236343	370382	581970
357.6	684299	577593	1230581	371306	578072
358	682258	576982	1231849	369709	580348
358.4	680216	576442	1225066	369599	584888
358.8	681499	576463	1220877	370876	577854
359.2	680753	575240	1228056	370997	578680
359.6	675175	573249	1226915	370412	574373
360	682022	571158	1217923	369646	577711
360.4	677302	575558	1223822	368817	575544
360.8	676963	571370	1222644	368364	572643
361.2	678645	569575	1215231	367501	573153
361.6	678486	570129	1219258	367963	575256
362	674976	568231	1217951	369169	572806
362.4	671634	565919	1221530	368319	574133
362.8	671773	567248	1217089	364683	570371
363.2	677450	564918	1215281	364524	567442
363.6	673661	561954	1213093	367781	567737
364	667454	561551	1211259	366046	568505
364.4	669475	561424	1209122	364976	563597
364.8	670252	561991	1204537	364888	571694
365.2	669785	560588	1204838	367086	565922
365.6	668957	559785	1203561	363451	567035
366	669205	556865	1211037	366718	563100
366.4	667284	555751	1205435	365797	566614
366.8	667481	552931	1202108	362824	562394
367.2	665455	556572	1201493	365197	564194
367.6	666197	552504	1205845	365858	564024
368	668652	551420	1198263	365279	561142
368.4	665115	551249	1199586	362065	562609
368.8	663815	551270	1195943	365282	557062
369.2	658984	552774	1199739	361415	559884
369.6	660430	545379	1198032	363706	561718
370	659514	549449	1193592	362538	565523
370.4	659524	547312	1194356	364722	558452
370.8	657180	543441	1191824	367393	559493
371.2	662480	539950	1191724	366033	556502
371.6	661014	546232	1187394	366225	555158
372	658295	541248	1187671	363632	556491
372.4	654504	541169	1191696	366083	553222
372.8	653554	537532	1187826	367662	556893
373.2	653573	538354	1183685	365136	554773
373.6	656185	537166	1190913	366168	552174
374	656103	533936	1184368	363094	555674
374.4	653471	537361	1180756	368441	557580
374.8	654873	537384	1186435	371101	552369
375.2	659296	532710	1180342	368302	556526
375.6	651084	536731	1182242	370430	550631
376	653783	535951	1180627	366342	548373
376.4	650452	534281	1180264	364693	551004
376.8	649442	529465	1177700	365689	552991
377.2	650956	532082	1179713	364834	547719
377.6	651138	529289	1174211	367684	549271
378	647804	529593	1170718	369291	552483
378.4	645510	528742	1170211	369835	547841
378.8	647815	527402	1177099	365071	549421
379.2	648489	528421	1172338	364090	545092
379.6	646731	526750	1168958	366027	547776
380	647137	528572	1163300	364445	547006
380.4	644565	525095	1171907	366139	546683
380.8	644996	524106	1167343	363238	547627
381.2	644630	524035	1167292	368072	544072
381.6	642918	519349	1165177	367757	546006
382	644889	520317	1155446	367978	545175
382.4	643411	522075	1163951	370431	541572
382.8	645285	523082	1165278	368351	541297
383.2	644228	518344	1163143	367561	542475
383.6	640464	519283	1160875	366378	543835
384	642260	519046	1162829	368994	544118
384.4	638210	517670	1161746	366258	541306
384.8	640429	520855	1157862	368014	539214
385.2	636193	514177	1155196	370685	541882
385.6	639817	514839	1155955	365226	542721
386	641988	513458	1156752	365547	543704
386.4	636937	515580	1154675	367240	536468
386.8	635363	516659	1149913	368115	543696
387.2	635598	512007	1149333	367718	538011
387.6	640252	508156	1151123	368401	540811
388	635897	510245	1151246	369534	541468
388.4	636093	509794	1155683	367429	537355
388.8	635308	511548	1153150	366166	541632
389.2	632436	510658	1145453	369505	536448
389.6	634618	509571	1151154	367454	538737
390	632916	509474	1147647	371730	536729
390.4	631849	507664	1145321	369253	533784
390.8	633225	509737	1141860	371712	536953
391.2	630666	505873	1144737	372548	534325
391.6	633948	505471	1152300	369811	537644
392	630795	503275	1149881	371145	532711
392.4	632130	505215	1143274	367881	530428
392.8	628027	502391	1147467	368401	537169
393.2	628203	504372	1139827	372192	534756
393.6	630924	502622	1148398	374887	531502
394	629646	499652	1141450	371730	533507
394.4	626271	498105	1138557	370537	529330
394.8	628839	498327	1136814	369364	532974
395.2	628116	499101	1138569	372606	533888
395.6	629701	499211	1135989	368037	527846
396	630873	496780	1138815	370780	532667
396.4	627092	496253	1135947	369278	531467
396.8	624585	493466	1134317	371902	528782
397.2	624960	493835	1130968	369914	526969
397.6	628026	496483	1137051	370326	533757
398	623590	494171	1133122	372307	529958
398.4	625525	494978	1124475	371363	528294
398.8	622693	488687	1128301	375333	528974
399.2	624089	491757	1134968	370529	530878
399.6	625848	489641	1130742	372507	529809
400	622076	487717	1134826	372621	530856
400.4	625144	489699	1130170	376492	529846
400.8	621462	488613	1125285	376127	528112
401.2	624483	489349	1128529	372287	530185
401.6	625220	489875	1123788	372540	527073
402	623331	487945	1124052	376359	525368
402.4	621230	490023	1120074	373872	526668
402.8	623204	487560	1123137	371281	526327
403.2	621317	487542	1127226	373498	524007
403.6	623442	487556	1126579	374378	526469
404	616378	486597	1126366	375266	526994
404.4	617602	483865	1120305	371684	524590
404.8	622071	485370	1125919	373386	526143
405.2	620700	481917	1118427	375964	526446
405.6	618435	483750	1119579	374835	521753
406	615016	483344	1125217	371985	523045
406.4	622209	481981	1115110	374424	525070
406.8	616465	479939	1119305	376001	523345
407.2	615910	481944	1116531	373196	526687
407.6	616511	481460	1116158	375748	522373
408	614898	483312	1112145	376102	525465
408.4	617345	480999	1118380	376042	524035
408.8	614833	477444	1120850	373059	525013
409.2	615226	478119	1115615	374156	524319
409.6	616928	475792	1113691	373526	524182
410	614454	476832	1110914	376109	521337
410.4	613783	475416	1119036	376178	519937
410.8	613569	476745	1113406	375767	523610
411.2	614319	478292	1107188	375103	523658
411.6	613462	476672	1107755	374775	519593
412	611514	475123	1106100	375421	523538
412.4	617484	475098	1114720	375270	519421
412.8	612572	475517	1112344	377584	516747
413.2	613224	475462	1106925	377825	522154
413.6	613525	469935	1107921	375666	523166
414	611818	473272	1110458	376596	518423
414.4	611455	475518	1100779	376217	519951
414.8	610660	472452	1110330	376885	518044
415.2	608729	472524	1102091	377394	520948
415.6	610544	474462	1101673	375448	520424
416	612018	470026	1098252	378054	516393
416.4	606428	472937	1105159	379351	519285
416.8	610247	472579	1097310	378774	517562
417.2	612302	466053	1101682	377102	520935
417.6	613512	469501	1100516	375907	517886
418	607850	463693	1096697	374593	519355
418.4	609109	469560	1097970	376497	514825
418.8	608536	467705	1094366	373561	516162
419.2	608475	469068	1101832	376007	515686
419.6	607596	467321	1091993	378848	522101
420	606382	465924	1098029	374823	519704
420.4	608499	466204	1096506	376259	513158
420.8	606868	466253	1094730	375650	518517
421.2	604473	465161	1100301	376286	519000
421.6	603991	465688	1093420	377335	516890
422	606989	461602	1092355	375567	514091
422.4	605127	463676	1096290	379855	515572
422.8	603488	465161	1090174	376874	511484
423.2	608403	461796	1089872	378487	519516
423.6	602094	464216	1096965	375265	516049
424	603524	459800	1093458	380187	516047
424.4	603699	461297	1088057	373468	512059
424.8	603912	461731	1095494	373594	516918
425.2	601914	459742	1086587	377456	514163
425.6	605196	460211	1086056	374419	514055
426	601312	459563	1092434	378163	518196
426.4	601470	458915	1085228	376486	515969
426.8	603587	459311	1091353	376618	513004
427.2	603925	457438	1086469	380237	512602
427.6	600777	461924	1084105	375887	518071
428	599374	456394	1087989	378474	515722
428.4	600038	457462	1082867	378478	514945
428.8	601806	456131	1083751	373144	513268
429.2	604281	457231	1081349	379375	511953
429.6	595888	455744	1087544	380421	514712
430	602363	455280	1076954	375596	514879
430.4	600785	454618	1082617	375878	516050
430.8	600089	453689	1086555	379031	509694
431.2	598763	454749	1079849	376095	513562
431.6	597309	454261	1077616	372902	512684
432	599516	451517	1079547	374024	512638
432.4	597243	453566	1078546	380179	513827
432.8	600915	454328	1082499	375597	514263
433.2	596601	455801	1076862	377602	512917
433.6	597287	453393	1082150	377601	508542
434	600143	452692	1080829	375206	510647
434.4	597967	451282	1075667	375256	510715
434.8	595004	450698	1072178	376914	511608
435.2	597363	449519	1078561	381254	512605
435.6	596394	450856	1081006	381138	508916
436	595365	453006	1083063	379513	510328
436.4	597273	451060	1075172	377505	510603
436.8	599982	449419	1072241	378448	507614
437.2	593040	447373	1072081	378892	511361
437.6	593897	446664	1077655	378810	510474
438	597825	452020	1081550	379043	508163
438.4	599070	446872	1073084	379423	510100
438.8	596394	447757	1074666	377340	510606
439.2	593566	447393	1064248	377306	510339
439.6	594688	445748	1073310	379413	510528
440	594559	447398	1064144	378788	511598
440.4	591656	444719	1069230	378505	507374
440.8	590687	445463	1070113	378441	508099
441.2	595927	447371	1069923	379623	510770
441.6	593012	441828	1071554	379820	508730
442	593798	446179	1066764	379812	505665
442.4	592948	445335	1069007	377731	507846
442.8	590966	440816	1068996	380438	509907
443.2	593527	444158	1067018	380511	508133
443.6	593168	441715	1064964	377031	507352
444	593760	442480	1067724	376815	506840
444.4	591142	441465	1068490	378817	506852
444.8	590805	444899	1061230	377523	506362
445.2	588550	439841	1069844	377606	509612
445.6	590583	437786	1060571	376674	508383
446	591434	441662	1064771	383759	514636
446.4	591652	438687	1064026	380986	509331
446.8	591303	440925	1062874	373885	505875
447.2	590790	441267	1063868	382137	509816
447.6	588389	443250	1065195	382462	505915
448	588684	442008	1067326	374703	509771
448.4	588019	435982	1062165	380340	511343
448.8	587839	436186	1060511	378866	511288
449.2	590473	439601	1060801	380756	509680
449.6	587384	439047	1061051	378651	504089
450	585868	439458	1060039	374864	507772
450.4	586074	437010	1066593	379418	508806
450.8	590777	435979	1058291	378544	505740
451.2	586044	436822	1059625	379899	503044
451.6	582697	434812	1068502	377732	506827
452	581915	436533	1055401	380639	509499
452.4	587135	435457	1059301	379806	503531
452.8	586165	431973	1060024	380984	507942
453.2	589210	434926	1055349	379806	503823
453.6	585876	438261	1055842	379373	501527
454	589198	435280	1061461	377728	506462
454.4	588357	434082	1059645	381228	504731
454.8	587535	434283	1056008	379579	505575
455.2	585063	433957	1057213	381174	504953
455.6	588109	435682	1054540	380690	507718
456	587144	434282	1059083	380477	502067
456.4	585257	433295	1060671	377206	506614
456.8	582529	433215	1056680	380776	506490
457.2	587742	432353	1051798	379173	505971
457.6	588051	430706	1055793	381314	505080
458	586402	431432	1054794	380877	506613
458.4	590556	431703	1051781	378966	505347
458.8	584513	434120	1051211	382023	508770
459.2	584828	431538	1058785	381725	506883
459.6	585801	430765	1056945	380928	506455
460	582383	430738	1054232	376044	507534
460.4	585348	427965	1052274	381053	507375
460.8	586159	427450	1051708	376972	507570
461.2	584081	428778	1053835	378157	506308
461.6	581356	427473	1052220	379823	504314
462	582310	428778	1048955	376976	507939
462.4	585006	429909	1052586	379383	504250
462.8	582098	428590	1048997	384130	505014
463.2	579634	427672	1049702	378687	501775
463.6	586981	429649	1046733	381866	503525
464	583135	426857	1050641	382197	503375
464.4	583996	425950	1052709	381332	503886
464.8	581032	424663	1045985	381090	503221
465.2	584812	427301	1044755	381562	500832
465.6	581748	425708	1052339	381518	504376
466	580226	428166	1047918	381110	502574
466.4	584072	426491	1051082	379733	508589
466.8	584081	422942	1047946	380336	506777
467.2	585204	424826	1045161	376862	507381
467.6	579292	426458	1050769	383118	503526
468	583363	430581	1045409	379957	504855
468.4	582851	423606	1041057	378779	504454
468.8	577230	422327	1042671	382431	500368
469.2	580241	423206	1044581	381210	505246
469.6	581631	424088	1039498	381749	505991
470	577073	424116	1043708	381744	500429
470.4	579240	424548	1046387	385111	504308
470.8	579891	423834	1043823	379373	504995
471.2	581361	422183	1041143	381008	500386
471.6	581872	420020	1037051	381984	503605
472	580956	419903	1038023	379227	504394
472.4	580491	423373	1043001	377655	504017
472.8	580702	425132	1039972	380992	501025
473.2	579469	422906	1045818	383901	503832
473.6	578189	423241	1043034	379376	505860
474	576893	423542	1041195	383196	505968
474.4	579546	421542	1044023	383721	503137
474.8	580944	420102	1040141	381979	504478
475.2	577791	420936	1044656	381503	503708
475.6	580816	420257	1036888	381351	503206
476	576403	419573	1043225	381282	503515
476.4	576873	420092	1040800	381492	502610
476.8	579786	416754	1034977	382805	504903
477.2	577503	417652	1041229	380045	507283
477.6	577439	418179	1046154	378954	500479
478	575454	419046	1040057	382744	503288
478.4	579662	419659	1039635	378915	504729
478.8	578577	416120	1035878	384065	502254
479.2	583394	414013	1042180	381883	504681
479.6	581586	414464	1036394	381262	502043
480	573587	416998	1038406	385439	498944
480.4	575570	417124	1033292	383957	501514
480.8	575940	417226	1040195	385887	503158
481.2	575121	414658	1040715	385099	498997
481.6	578853	412788	1035736	381094	501366
482	574881	414898	1034192	387058	499912
482.4	579905	415834	1036551	385442	496876
482.8	575475	413352	1033120	384455	504609
483.2	578191	410563	1034748	382486	501837
483.6	572979	412733	1035748	385820	502329
484	576353	413276	1033225	385638	501131
484.4	576426	413799	1035419	387389	503650
484.8	579038	412522	1036203	384247	501706
485.2	577873	414382	1033122	385305	498571
485.6	576488	413692	1033374	385610	499543
486	576567	412449	1034970	388204	503388
486.4	579362	411433	1041599	386440	502308
486.8	574974	411102	1030331	388275	501463
487.2	576268	414735	1027979	388841	504068
487.6	578129	411536	1032332	385529	504027
488	1547308	969640	2420232	1147223	1313448
488.4	1576724	927121	2513741	1037511	1573711
488.8	1558804	913085	2543504	1067988	1666425
489.2	1500034	912196	2574347	1075880	1690005
489.6	1473316	889638	2578388	1064961	1699718
490	1451490	870828	2574198	1048415	1685147
490.4	1433548	859951	2568784	1037273	1686763
490.8	1414906	861336	2581131	1061933	1679006
491.2	1403650	862604	2583861	1057772	1667125
491.6	1403689	857739	2570452	1049202	1656768
492	1398985	857108	2563461	1039662	1647347
492.4	1398660	853109	2554065	1067527	1638124
492.8	1392118	851314	2548557	1059299	1634163
493.2	1385022	850750	2534445	1037133	1623303
493.6	1377056	849331	2513897	1017080	1613629
494	1366982	847283	2509714	1010467	1602731
494.4	1358324	839771	2486884	991963	1597203
494.8	1357481	839262	2468133	988087	1586446
495.2	1389452	839846	2455640	973766	1579569
495.6	1393020	835344	2442820	966592	1568692
496	1390510	830411	2430204	950686	1563729
496.4	1391734	829178	2405550	941014	1551895
496.8	1386344	831600	2391890	926907	1545134
497.2	1380617	827728	2383810	921557	1536276
497.6	1377125	825883	2365506	908242	1522276
498	1375932	820816	2351645	895899	1520961
498.4	1367520	818930	2335625	885636	1507527
498.8	1367152	819910	2320987	875915	1503219
499.2	1362972	813756	2310256	912695	1493860
499.6	1368808	811872	2297799	912789	1486204
500	1365476	808402	2286652	903368	1481039
500.4	1363454	809758	2271871	895900	1471150
500.8	1358739	806812	2251343	887006	1466709
501.2	1362341	806700	2241404	884815	1450247
501.6	1365701	798304	2232614	872108	1454484
502	1366023	801879	2209209	860118	1442171
502.4	1352056	794626	2206973	848495	1434464
502.8	1354435	797633	2188743	841096	1429370
503.2	1345100	791950	2175295	836506	1426290
503.6	1344036	791764	2168478	831349	1412114
504	1340978	788725	2139723	815790	1405206
504.4	1340682	784497	2140744	811945	1396002
504.8	1331235	787547	2125120	798808	1383272
505.2	1318877	781281	2122034	781872	1374333
505.6	1323160	781413	2103197	792702	1374813
506	1308903	780571	2086959	794772	1368869
506.4	1309260	779717	2086144	798211	1367659
506.8	1299591	776784	2067958	799155	1357647
507.2	1297970	768007	2049490	794421	1356038
507.6	1294977	771575	2049732	793448	1346237
508	1285278	768611	2038866	790985	1337219
508.4	1280673	770425	2030041	786849	1333749
508.8	1273114	766230	2011476	780751	1327391
509.2	1263435	764258	2002986	773203	1313360
509.6	1260402	762079	1992727	765998	1318990
510	1255958	758374	1982296	763728	1312751
510.4	1248955	753995	1968973	752942	1306037
510.8	1238427	756830	1957376	749345	1295935
511.2	1234267	756184	1951146	743019	1294693
511.6	1233147	755399	1947825	736283	1282983
512	1218266	753072	1940124	729851	1273063
512.4	1219799	748751	1927323	724844	1272080
512.8	1211543	746562	1919583	717322	1260994
513.2	1199960	743627	1914766	715915	1257131
513.6	1202616	745228	1898591	714119	1255036
514	1195217	740935	1883816	705816	1243717
514.4	1191627	743218	1882710	692726	1243383
514.8	1187773	735351	1873999	686465	1235672
515.2	1179908	736790	1860114	689028	1226199
515.6	1171442	732211	1855340	679946	1221105
516	1167460	733827	1843062	673173	1212732
516.4	1165800	730006	1842606	664459	1206514
516.8	1154301	726526	1833165	663198	1206201
517.2	1155653	726441	1825722	655632	1200170
517.6	1146475	729127	1814613	651139	1188547
518	1144823	723556	1845164	648668	1186618
518.4	1139054	723048	1815087	644676	1175112
518.8	1135977	720023	1806236	639489	1170561
519.2	1132269	718952	1797594	636129	1165902
519.6	1127214	715941	1794477	627047	1158625
520	1117735	713418	1783872	624702	1147724
520.4	1121344	715674	1781373	619053	1150397
520.8	1113591	713992	1774324	614205	1135938
521.2	1111841	708453	1772669	610174	1135235
521.6	1105154	708342	1754338	606238	1125464
522	1098418	705929	1755217	600986	1123072
522.4	1094424	706207	1748036	595524	1108083
522.8	1095783	698975	1742044	593827	1108925
523.2	1090360	699791	1734499	584716	1104833
523.6	1087881	699075	1716715	581540	1097401
524	1084672	699396	1713943	581652	1094567
524.4	1080724	697126	1710046	576878	1085777
524.8	1075965	691348	1701706	572972	1079052
525.2	1072800	691694	1697391	569275	1070548
525.6	1069309	687140	1686107	566608	1068514
526	1067880	687804	1679176	562874	1066468
526.4	1060575	689717	1674776	562488	1056603
526.8	1060468	686896	1664890	551958	1047302
527.2	1054455	688387	1662984	552414	1049444
527.6	1054561	681363	1653077	552085	1040518
528	1044040	681860	1654479	545228	1034784
528.4	1041666	679015	1639480	540802	1027693
528.8	1042056	674884	1633326	541408	1026079
529.2	1037951	675399	1630541	536360	1020701
529.6	1029966	672222	1622545	534252	1014995
530	1032062	675216	1622914	534499	1004998
530.4	1028565	671559	1614038	528937	1003902
530.8	1027234	671854	1607147	528196	997023
531.2	1019170	670026	1597981	526717	991721
531.6	1011983	666902	1591377	521486	983833
532	1011951	664480	1589589	519937	982254
532.4	1009341	658881	1585352	515455	970713
532.8	1006929	665393	1582984	512768	974392
533.2	1001777	662728	1573153	508889	958611
533.6	1002126	660831	1570497	511313	964698
534	997783	659461	1559313	509443	959399
534.4	990548	655998	1557051	505979	951265
534.8	986206	654055	1548217	503156	940207
535.2	988987	653750	1543883	500918	936545
535.6	982806	650455	1541954	499716	933977
536	981211	647217	1537980	494958	932554
536.4	976448	646676	1533268	496316	929392
536.8	975759	650906	1519823	494850	921649
537.2	973126	645052	1526441	491505	917635
537.6	966380	643616	1515498	489226	914167
538	966304	644630	1514249	489302	905651
538.4	959564	641389	1509341	484029	905236
538.8	959914	644014	1505091	480421	899856
539.2	954960	639060	1506308	477625	896054
539.6	960686	641895	1498449	483076	894787
540	948891	630138	1490432	481367	888729
540.4	949277	631811	1485094	478318	883137
540.8	955131	632450	1486693	474402	882721
541.2	946921	633149	1476787	471961	878978
541.6	938631	626156	1478139	472289	875507
542	940231	626683	1468928	475336	865774
542.4	941218	625946	1463489	469482	870109
542.8	935072	628251	1457912	467780	859668
543.2	936100	622265	1460680	471077	852144
543.6	929678	622600	1453699	466160	852012
544	923461	624366	1450573	464505	853308
544.4	927067	617114	1449192	461942	846097
544.8	923359	616925	1437599	458953	841899
545.2	915678	616710	1430206	458416	840380
545.6	911331	615008	1437759	458755	834795
546	911129	615903	1432958	457546	832963
546.4	907550	617941	1427639	451986	826868
546.8	909660	610959	1424242	456671	820857
547.2	904195	605982	1425195	452131	819318
547.6	904319	611206	1414122	453022	819748
548	898162	607216	1409301	451315	815308
548.4	902729	606109	1409258	449074	810953
548.8	899503	604362	1406319	443570	805705
549.2	891125	601879	1402823	447636	802911
549.6	894846	605974	1394505	449017	798464
550	890750	597703	1392504	444996	801955
550.4	889547	602985	1390026	446659	794556
550.8	890626	596313	1384407	442732	793835
551.2	886757	597127	1376361	437871	786291
551.6	882726	596467	1377294	439613	786602
552	879773	595832	1375701	438141	777072
552.4	885180	590094	1375439	438201	782142
552.8	877972	593154	1370880	438909	776182
553.2	874331	588103	1363452	437713	775227
553.6	874029	589923	1367938	438200	766031
554	872092	589817	1356709	434120	768267
554.4	869770	586444	1355523	434251	763259
554.8	867840	585329	1354617	434236	767238
555.2	861542	585049	1353289	435929	761432
555.6	864048	581383	1348357	430629	758730
556	861979	583135	1343662	434316	757349
556.4	862611	577549	1343206	430954	752799
556.8	857804	585948	1338921	426371	749219
557.2	855673	581071	1340761	424425	749903
557.6	852271	580273	1338569	427286	742597
558	851627	577322	1329707	424544	739552
558.4	849128	574705	1331084	424967	741316
558.8	847879	572048	1329512	424618	733719
559.2	845445	573776	1327665	423743	735004
559.6	845529	572665	1322825	425119	733724
560	841191	569800	1320738	423438	728752
560.4	842893	569561	1316265	425119	728771
560.8	841551	569793	1313974	420491	726624
561.2	838500	564861	1311210	420872	723059
561.6	834809	568119	1306184	423734	717047
562	836706	566384	1303673	416853	719185
562.4	836582	564027	1302648	418126	716379
562.8	826518	564206	1293401	420732	716481
563.2	828209	558296	1294787	418400	711060
563.6	828249	559541	1298227	416704	704886
564	824960	561636	1293923	416882	707618
564.4	825607	562559	1296856	413025	707949
564.8	821974	558233	1293538	418952	705668
565.2	825080	555872	1291548	420045	704066
565.6	820570	558387	1290832	414585	695067
566	815954	554985	1281643	416699	700523
566.4	817312	554276	1277863	410386	695150
566.8	815302	553381	1277009	413594	697102
567.2	811792	553283	1279227	414421	690839
567.6	812773	550627	1266969	412486	689682
568	806519	549934	1274003	411901	688444
568.4	807845	547864	1268769	411502	686555
568.8	806561	544864	1265397	407535	684328
569.2	807791	547090	1264927	407356	686418
569.6	808271	548187	1262665	408255	678899
570	803790	543849	1263199	405455	680299
570.4	805018	542191	1256710	407849	676122
570.8	796180	541325	1258906	408189	676494
571.2	796530	540071	1250433	408399	672865
571.6	796294	542799	1254910	407859	674871
572	796998	538547	1250259	407514	668181
572.4	796163	540084	1244351	403940	669825
572.8	797091	538958	1245319	409292	668141
573.2	790143	534391	1249609	407315	667034
573.6	793491	535470	1237322	403392	662912
574	785651	532889	1243551	406716	660273
574.4	787482	531493	1239585	405097	659365
574.8	787496	529127	1235737	399794	654127
575.2	783209	532570	1233362	398973	658563
575.6	785223	527863	1232854	401427	656001
576	781521	529998	1230309	398661	655916
576.4	781466	529556	1234693	402576	652197
576.8	782383	525819	1237243	401246	648081
577.2	779853	527487	1223775	401889	650821
577.6	776918	526583	1221391	399537	648470
578	785344	528693	1222800	401545	644697
578.4	772974	526393	1220613	399702	645413
578.8	774805	522881	1222524	402774	645436
579.2	768580	522886	1214369	395841	639847
579.6	771573	523746	1210983	397098	642939
580	769553	525424	1214740	399522	638676
580.4	769816	521679	1211206	393672	637927
580.8	770351	519171	1210001	397049	638769
581.2	769664	518663	1206550	396659	635512
581.6	770910	518957	1212578	400179	632361
582	767841	519474	1205549	394502	631782
582.4	765514	515330	1210115	396214	630075
582.8	766999	518575	1211732	395423	630417
583.2	759722	514844	1205836	393360	628178
583.6	762539	515038	1204859	394465	623875
584	761876	513290	1198914	392238	622816
584.4	758807	516699	1195221	392608	625326
584.8	760118	513675	1194002	393560	624393
585.2	755017	510329	1196293	395309	623075
585.6	756201	514987	1189905	392563	621521
586	760543	510669	1194616	391249	623624
586.4	757585	510506	1194005	391382	620158
586.8	751049	509353	1196084	390737	622113
587.2	754364	508326	1188236	392261	615239
587.6	747852	507649	1185687	390928	615087
588	751180	506552	1186795	391483	618601
588.4	749385	508302	1182519	392757	613470
588.8	746885	502395	1176430	389615	613726
589.2	747233	504141	1183127	388696	611620
589.6	744434	501839	1179078	390794	615193
590	746815	502004	1173774	390590	608931
590.4	743094	500355	1178489	388467	606099
590.8	741906	497018	1172968	389128	605342
591.2	744121	498051	1171972	388710	605640
591.6	743554	498975	1168847	391647	605189
592	744088	497495	1174055	388848	604542
592.4	744116	500646	1173525	391317	606399
592.8	742062	494389	1172369	389818	600260
593.2	738287	496995	1161622	386409	601660
593.6	736770	499544	1170526	386832	602342
594	738547	495943	1170814	388674	599310
594.4	737003	496613	1164997	389715	595882
594.8	734915	491084	1162936	387535	599143
595.2	736983	494788	1160756	390249	595541
595.6	730873	491050	1163372	385611	595224
596	729946	489396	1160990	389210	596904
596.4	731707	492809	1157917	385444	593441
596.8	730991	496227	1156824	385657	593428
597.2	732937	490154	1156812	383345	588007
597.6	730735	488537	1157201	385480	592310
598	728110	489293	1149738	384964	594152
598.4	725729	490354	1155334	387993	589742
598.8	727139	487726	1147039	383966	587418
599.2	725001	485561	1144165	382934	588713
599.6	727451	485825	1139461	384882	588939
600	728438	489353	1152041	386722	588857
600.4	722032	485271	1146184	384178	586615
600.8	723107	483118	1148274	382988	586770
601.2	724386	481550	1139907	382112	583663
601.6	724325	483708	1143425	380600	585115
602	724751	481858	1141141	383610	586381
602.4	718720	476392	1138825	383551	581789
602.8	721565	475120	1144116	383945	581041
603.2	718038	481342	1140606	384193	577023
603.6	720471	482658	1141167	382169	578760
604	718667	479494	1139894	384577	581996
604.4	714659	476518	1132716	385932	580757
604.8	718344	475107	1139209	379738	579297
605.2	713821	476814	1133029	383133	577542
605.6	715701	476321	1133468	383140	573767
606	713588	478856	1132081	382097	575556
606.4	713824	476103	1130229	383835	574153
606.8	711559	473369	1129467	381370	574436
607.2	713760	474923	1126524	380775	570570
607.6	714416	472606	1132035	382084	571124
608	710643	471360	1131235	378356	569209
608.4	712688	469574	1128791	382229	570801
608.8	711986	472937	1128546	381498	567256
609.2	709081	472601	1131586	381696	569439
609.6	708358	467839	1125660	380587	572905
610	705212	469429	1128402	380624	569523
610.4	706937	470034	1117360	378168	565142
610.8	710489	468116	1123087	379688	568318
611.2	705388	469840	1127969	379344	568221
611.6	705635	468308	1121486	380612	565450
612	709237	467992	1118482	384035	562369
612.4	709087	466253	1115550	378358	562186
612.8	703007	466284	1122559	380458	567512
613.2	703502	464452	1117518	383178	564820
613.6	701657	464632	1119108	380462	559812
614	705610	463459	1107695	377825	559328
614.4	698934	461858	1117320	378403	561684
614.8	700513	462550	1112621	376386	560504
615.2	697837	461523	1109867	378231	560251
615.6	698783	460872	1113659	378656	560390
616	698593	461635	1115438	379070	557720
616.4	695864	461060	1113905	375314	561860
616.8	697490	463066	1108819	374610	560254
617.2	694555	461396	1106020	374824	553189
617.6	699690	462958	1104779	377042	560476
618	700234	457573	1105597	380220	557478
618.4	691154	457275	1108754	381128	552288
618.8	697338	455381	1106285	378159	556629
619.2	695152	456237	1098707	375973	554162
619.6	696752	457598	1108436	375962	558603
620	695589	458637	1104384	380697	554624
620.4	693521	454814	1104392	376257	552882
620.8	692468	456751	1102137	379416	553946
621.2	692984	453288	1101736	379195	553760
621.6	691406	455237	1098298	377808	550298
622	689411	453511	1096809	375357	553040
622.4	695019	450983	1097981	377327	551747
622.8	689299	452314	1097729	375391	547310
623.2	692822	453370	1093532	376437	554185
623.6	688452	451184	1099015	374773	550863
624	690934	451246	1100882	375806	549559
624.4	688364	448590	1095195	376486	551748
624.8	688323	449442	1095947	373376	545453
625.2	684688	450642	1093087	376553	549779
625.6	689607	450607	1097103	376329	550252
626	685395	447931	1094208	375863	547991
626.4	686684	452016	1091690	375765	549056
626.8	687111	447873	1087308	376286	547200
627.2	684030	448609	1087939	374712	543965
627.6	682547	447348	1090769	376776	540422
628	681289	445218	1085251	380543	544662
628.4	684277	444527	1088903	379191	542532
628.8	681297	444572	1088284	377381	539364
629.2	683361	444922	1087317	374185	545856
629.6	680319	445220	1085948	376454	543353
630	681103	448677	1084169	375884	544371
630.4	679367	443710	1086040	375105	546036
630.8	679376	443069	1081957	372611	538123
631.2	682446	442854	1085074	373475	543566
631.6	676115	442261	1083750	375263	541387
632	679547	444815	1086258	374058	544634
632.4	675195	439491	1082080	374609	539735
632.8	678070	441713	1076770	375886	538535
633.2	675821	442355	1078980	376285	541000
633.6	676411	442273	1074245	374862	536290
634	675911	441573	1079641	375175	540804
634.4	677892	437723	1083511	374693	539160
634.8	677396	440249	1083203	373368	535938
635.2	675466	441675	1074560	375250	535362
635.6	674638	438386	1074433	374301	538014
636	680034	432630	1072935	376097	535046
636.4	676943	434321	1072500	376421	539277
636.8	676205	435686	1074232	375966	532782
637.2	677090	437943	1073163	372548	533276
637.6	672354	436790	1075647	373337	537228
638	672513	433646	1066114	370292	537064
638.4	673514	435295	1074363	371808	534375
638.8	672823	431153	1076765	370910	532703
639.2	673745	435420	1069002	377755	534750
639.6	669717	432149	1068742	375118	533042
640	663142	433840	1072200	372400	532683
640.4	660773	432538	1070057	370612	535661
640.8	668293	432911	1065523	372911	530752
641.2	673064	431109	1066466	373345	533364
641.6	667368	429973	1070974	373833	538008
642	672150	434328	1064071	371666	536961
642.4	666292	430412	1063843	370939	529244
642.8	672957	432441	1070386	373683	530294
643.2	665914	432494	1067460	374667	533005
643.6	669082	430701	1066627	371896	529894
644	668086	429026	1067740	373103	532640
644.4	669193	429149	1063839	373068	529414
644.8	668457	431381	1061374	374798	532075
645.2	665070	429894	1063254	369433	531334
645.6	663458	429662	1060118	374047	526757
646	664932	427104	1062546	373008	530049
646.4	665618	426156	1060183	373669	531106
646.8	665385	429815	1066426	372481	528182
647.2	665594	428560	1056238	373443	528858
647.6	661115	427726	1063341	373053	527918
648	664375	426068	1056661	373984	526924
648.4	663666	426313	1064460	375335	528280
648.8	663420	423137	1053848	373138	529020
649.2	664480	422303	1059609	373251	528853
649.6	665155	425500	1062281	373896	525023
650	659498	422900	1054824	375876	523191
650.4	661815	428266	1054770	375514	522028
650.8	661127	422443	1054483	375093	525044
651.2	663661	423469	1054476	375476	524267
651.6	660886	418012	1053981	373460	525788
652	658049	425599	1054857	374317	521658
652.4	660638	422348	1057039	373757	524329
652.8	661012	418869	1051427	372771	522702
653.2	659041	419406	1054359	372329	524939
653.6	658495	422675	1057557	374046	523376
654	656027	420643	1050364	371891	522609
654.4	655664	419573	1050219	372511	522038
654.8	657411	420437	1053787	374658	522375
655.2	655175	418697	1051081	374748	525293
655.6	657684	418007	1048978	374182	521573
656	655449	416116	1048581	371150	522274
656.4	656205	418719	1051479	370170	521244
656.8	657846	416428	1048028	375866	523318
657.2	653246	418224	1051148	372825	521468
657.6	652682	414512	1047547	372297	521907
658	651300	415272	1040657	371073	522029
658.4	652654	416506	1048767	370997	519346
658.8	655351	417105	1046901	372523	518882
659.2	660395	416770	1047430	371049	523771
659.6	654908	416826	1046616	372106	519448
660	655066	416366	1040503	373317	520691
660.4	653270	415351	1052509	371859	523500
660.8	650367	414888	1041455	373783	516788
661.2	651622	410072	1043973	372700	522417
661.6	656749	414059	1040481	370812	519796
662	652740	413837	1044296	371710	519548
662.4	647536	415493	1044816	371549	517405
662.8	650917	414367	1039568	372980	516527
663.2	653837	413117	1046415	370196	515860
663.6	652473	412193	1045900	371589	519570
664	654395	412495	1034096	370459	518462
664.4	653929	410071	1043048	372138	517977
664.8	651592	413619	1041763	373191	517489
665.2	647096	412173	1030447	371694	511997
665.6	654253	410284	1036400	367616	516656
666	651641	412865	1033960	369790	515924
666.4	649619	413564	1037719	370858	517040
666.8	649464	408479	1036155	370900	515249
667.2	648356	408301	1045623	373560	514859
667.6	649124	410385	1039919	370044	513004
668	649611	410559	1037048	369362	515961
668.4	647285	409239	1043105	371097	515122
668.8	649823	409760	1038909	370821	517541
669.2	649185	407908	1036374	371567	510660
669.6	645582	408276	1033413	370264	516355
670	649458	407249	1033881	368452	509994
670.4	648066	410096	1035866	370241	512663
670.8	647074	409620	1029292	375973	508655
671.2	647915	405958	1036128	373241	514396
671.6	646692	409689	1031063	371289	517655
672	647257	407245	1032903	374952	511793
672.4	645150	405035	1034032	372458	513479
672.8	647045	404651	1028715	369816	513206
673.2	646860	407074	1035775	371522	512681
673.6	646012	406972	1035107	373763	513036
674	643556	407488	1028076	371213	510882
674.4	645823	405514	1033883	372508	511080
674.8	644343	406358	1028472	371191	512843
675.2	643272	402172	1032375	369191	513749
675.6	642948	400507	1030405	372161	511893
676	641707	405221	1030725	373754	512504
676.4	644345	405323	1032660	370276	514563
676.8	639786	402982	1025756	371723	512981
677.2	642707	400139	1028999	368268	512382
677.6	642524	402060	1029070	371386	510214
678	641071	405779	1029379	372605	514564
678.4	642282	406009	1030754	371545	513948
678.8	644342	402495	1028951	369901	512127
679.2	643495	404496	1030184	371934	507809
679.6	640215	400365	1026855	371197	506199
680	643483	403301	1025881	372987	507421
680.4	641343	399033	1029153	373319	508918
680.8	637708	401182	1023522	370790	514106
681.2	639685	402702	1030844	372505	510232
681.6	641876	403337	1023927	370195	511938
682	638467	400730	1028470	370839	510474
682.4	637611	399515	1023279	372986	506433
682.8	645498	402089	1025347	367852	510876
683.2	638576	399387	1027878	369925	505442
683.6	639328	400244	1025955	372387	508573
684	639402	399057	1023813	369608	508742
684.4	638587	398010	1024148	373951	510404
684.8	640481	397785	1026790	370408	510503
685.2	639844	399334	1023858	368688	507087
685.6	635979	397063	1024674	371853	510171
686	637337	396148	1019918	370796	506962
686.4	638710	394572	1024668	367817	508746
686.8	641591	398626	1023870	369154	508993
687.2	635307	398531	1022850	368962	507151
687.6	636874	397479	1021821	372142	507400
688	637749	398422	1024599	370013	503991
688.4	634942	397832	1024126	370181	507049
688.8	637924	400441	1019953	372149	506900
689.2	636508	396272	1026578	368045	508589
689.6	635006	395586	1024461	370191	507084
690	634962	397555	1017694	373446	504827
690.4	633903	394206	1027205	369584	507174
690.8	632990	397428	1023584	371114	506200
691.2	634844	393887	1015770	368948	503061
691.6	632078	395002	1012963	370816	503971
692	635186	396196	1016314	370308	504370
692.4	633367	395700	1022763	374105	505331
692.8	634110	392697	1019253	369845	507873
693.2	632686	397252	1018930	369613	502975
693.6	633724	394867	1020384	370497	503973
694	636243	396356	1025473	373480	506510
694.4	631083	393005	1019213	370128	499942
694.8	633194	390446	1019777	371625	503402
695.2	632717	393989	1019516	368530	508237
695.6	634093	392776	1017944	370079	501460
696	634327	390074	1018699	371654	505506
696.4	633413	390973	1019597	371349	504387
696.8	635945	392219	1014115	372393	503740
697.2	635532	390720	1018268	370393	502836
697.6	633257	391142	1018969	371751	504332
698	632952	392963	1020866	369346	501043
698.4	631677	392354	1018849	373772	504817
698.8	634327	391355	1017653	371970	501478
699.2	628462	391975	1011910	368522	501949
699.6	633238	391801	1019242	374023	504294
700	631407	388449	1013903	371916	502603
700.4	628805	389165	1014190	370485	503990
700.8	630721	389913	1014747	372234	504977
701.2	627792	390136	1015086	372995	504509
701.6	629767	393059	1009444	369236	506402
702	629293	386819	1014238	374540	499780
702.4	628762	389827	1009425	369310	503165
702.8	629147	389282	1013338	369323	502647
703.2	632133	389116	1010301	373923	502010
703.6	626984	386228	1013461	370260	504114
704	628888	391380	1010943	369377	503792
704.4	630382	386353	1011888	369845	503709
704.8	628428	387069	1014954	373631	506082
705.2	627581	387971	1011134	371444	500645
705.6	630470	386944	1013091	370102	503725
706	624727	388389	1015562	368793	501025
706.4	626974	387646	1010657	370016	503646
706.8	630393	386364	1011118	370021	502668
707.2	629322	388739	1011779	371179	506128
707.6	625088	385136	1004295	369984	502758
708	626979	388039	1006919	373898	503020
708.4	628191	384974	1010244	370711	502730
708.8	628820	389846	1011568	370800	502486
709.2	623528	387460	1011930	373080	498619
709.6	626142	384349	1013232	371133	500388
710	627644	386248	1010802	370557	500095
710.4	625108	385902	1014087	372596	501415
710.8	621786	383852	1011058	371240	498791
711.2	622085	385428	1007030	370380	499429
711.6	623794	384955	1008148	367878	501343
712	624411	382306	1012278	370009	501098
712.4	624423	385716	1008192	372809	502259
712.8	623157	380857	1007044	376393	503459
713.2	625287	382594	1008098	371959	501031
713.6	624205	383332	1012779	371619	501633
714	620276	382429	1005530	371579	501726
714.4	623858	384485	1005093	370906	499780
714.8	624566	383192	1010075	372894	501569
715.2	624747	384535	1000545	369277	501686
715.6	621768	383872	1004161	371216	501982
716	622237	387415	1006180	368554	497308
716.4	620062	379549	1006676	375266	499364
716.8	622074	385852	999923	373644	500385
717.2	621188	381393	1010533	372822	500666
717.6	622009	383065	1007353	370143	497982
718	620425	381151	1002297	373732	499785
718.4	618312	379003	1010384	371840	499863
718.8	620391	384906	1013716	372890	497892
719.2	622000	380927	1004896	373366	496963
719.6	620209	382403	1005909	372217	497916
720	617395	380836	1003943	374616	496742
720.4	622509	376935	1008457	370551	500873
720.8	618715	380810	1005604	374367	492594
721.2	618850	378864	1007443	370639	497367
721.6	617384	380137	1009690	370440	501526
722	616713	380843	1005385	373124	501831
722.4	616677	381434	1000871	377394	496598
722.8	618872	377040	1006595	375916	500018
723.2	618363	381282	1009229	372179	499648
723.6	620892	379341	1011432	372897	500188
724	612972	380533	1000166	374114	498844
724.4	617303	379957	1002840	375363	499726
724.8	614861	379710	1004355	371660	499914
725.2	617348	381293	1001306	373136	498494
725.6	617025	380397	1005626	373226	498414
726	614281	380552	1001377	370546	496506
726.4	618380	378851	1002556	372674	501120
726.8	612040	377573	1008494	368376	496023
727.2	614406	378429	1002760	375113	498986
727.6	615785	377892	1004286	374592	496314
728	1443754	797955	2492146	1398204	1186184
728.4	1452489	792559	2386513	1282771	1588029
728.8	1347061	789876	2260083	1323745	1624368
729.2	1341517	791085	2256397	1305186	1662677
729.6	1338933	792935	2271544	1300624	1697636
730	1329610	789859	2277873	1295144	1698287
730.4	1340754	793450	2277589	1283587	1706101
730.8	1338933	790923	2292989	1271502	1708824
731.2	1335896	792522	2288031	1257795	1713885
731.6	1321739	790384	2299748	1246382	1719491
732	1224345	794501	2299044	1231140	1709928
732.4	1238890	795190	2295885	1222378	1721412
732.8	1219386	796041	2284885	1211050	1722273
733.2	1212489	793873	2283973	1196878	1720296
733.6	1204985	795502	2277527	1183964	1711157
734	1195659	794836	2272921	1168479	1714110
734.4	1192657	791959	2255183	1155601	1713041
734.8	1185032	789096	2253687	1139127	1705724
735.2	1188596	792489	2236671	1125519	1700376
735.6	1185216	785573	2246051	1108721	1698670
736	1230244	785329	2235850	1024118	1696425
736.4	1216241	781889	2229558	991915	1695655
736.8	1213917	783752	2229922	973921	1688376
737.2	1209552	782494	2215292	986298	1673443
737.6	1205482	778293	2207841	971847	1675387
738	1201061	770744	2212874	962605	1668508
738.4	1197081	771973	2191392	961135	1662983
738.8	1189460	774631	2195169	951596	1657434
739.2	1189934	771957	2184123	941770	1646657
739.6	1183171	766448	2178338	930314	1637056
740	1176401	765165	2174437	911933	1633053
740.4	1170362	758645	2176561	904653	1621382
740.8	1162342	762560	2161027	894572	1620832
741.2	1161521	759725	2151399	884729	1613683
741.6	1157426	756664	2145705	873956	1599817
742	1149971	753773	2138572	863262	1595983
742.4	1145522	752834	2129771	851525	1585208
742.8	1143308	752176	2122298	842940	1583588
743.2	1134849	749919	2113851	835618	1574821
743.6	1128527	748681	2101761	819688	1565966
744	1121399	744804	2098925	812629	1555712
744.4	1125103	743167	2097961	804386	1551321
744.8	1118873	742650	2086736	800042	1538001
745.2	1109756	737687	2086422	789610	1532473
745.6	1103759	738767	2078859	779281	1519698
746	1099885	733848	2057802	769140	1519418
746.4	1093120	732685	2056895	765261	1502706
746.8	1083343	732916	2051317	753789	1498382
747.2	1079797	732792	2042723	751001	1487236
747.6	1071583	726756	2028083	741647	1481651
748	1064600	728309	2022175	724737	1474637
748.4	1059242	725558	2009496	727962	1462880
748.8	1061670	726325	2010797	718670	1459817
749.2	1053645	725026	1994709	709156	1445380
749.6	1046821	719280	1989796	703694	1438172
750	1042293	717983	1973428	699874	1430761
750.4	1034584	717341	1965909	684941	1419457
750.8	1030004	716196	1963806	679595	1410583
751.2	1029147	713842	1948368	673364	1407206
751.6	1017741	715456	1941270	667246	1393713
752	1012192	706888	1938507	664545	1389210
752.4	1005829	715514	1923257	655061	1375164
752.8	1001487	704488	1921475	652556	1366750
753.2	998112	705730	1907690	644359	1364964
753.6	996386	703170	1907996	636921	1358110
754	991803	703889	1894221	627754	1347306
754.4	990133	701803	1889940	627642	1334616
754.8	984986	702713	1876971	626530	1328334
755.2	987742	699850	1872771	614551	1320488
755.6	979806	694257	1864289	612184	1312864
756	976005	691750	1858910	605872	1307511
756.4	976984	697298	1851672	599308	1303151
756.8	978624	692180	1842140	593398	1296193
757.2	977400	686791	1835219	590314	1288740
757.6	977286	691226	1828810	585683	1274619
758	970153	689217	1822225	581473	1268705
758.4	971534	685206	1809632	571794	1259224
758.8	966477	684508	1808122	568655	1257111
759.2	967328	681608	1797002	562197	1249094
759.6	963074	682558	1796893	564559	1239025
760	959724	684765	1784666	560218	1239124
760.4	957890	681267	1783605	554464	1228398
760.8	955020	680628	1772673	550455	1220239
761.2	952688	677290	1771162	547292	1213529
761.6	946658	673845	1756796	540473	1206341
762	943976	674116	1752960	538859	1196023
762.4	943763	673095	1750823	536573	1191326
762.8	945343	678632	1738698	531043	1182062
763.2	938387	672548	1731536	524013	1174055
763.6	938132	668536	1727501	522693	1171475
764	929322	667743	1724281	518227	1167248
764.4	930220	664975	1712443	516938	1155937
764.8	922103	666802	1705903	510115	1151890
765.2	925080	665383	1705566	505680	1143622
765.6	917481	659524	1701536	506159	1139444
766	914849	657053	1688893	499663	1120385
766.4	912663	661393	1681746	499439	1122233
766.8	913629	653199	1677879	497825	1118350
767.2	906970	658338	1671266	494568	1112745
767.6	904417	655329	1663007	491659	1100309
768	898200	653646	1662157	488804	1091963
768.4	899867	652760	1647346	487172	1092457
768.8	895987	652866	1644580	485145	1082916
769.2	894827	650619	1634234	481468	1081309
769.6	891492	647657	1634539	478523	1073598
770	883492	643366	1629077	475110	1064781
770.4	883555	646334	1621270	469761	1059895
770.8	883667	643411	1617044	464435	1054595
771.2	878582	642764	1606846	469509	1047012
771.6	882461	640709	1605667	461297	1038801
772	878892	645088	1600575	458362	1033405
772.4	869279	641389	1594734	456823	1033551
772.8	874303	640079	1582194	460625	1031963
773.2	866594	638786	1586379	454035	1019484
773.6	864732	637822	1583097	452739	1011432
774	861209	634880	1574056	453882	1006521
774.4	862671	631254	1564602	451962	999595
774.8	854154	632333	1569779	448273	994013
775.2	857782	630243	1561187	444239	995469
775.6	851405	631482	1551596	445121	982905
776	848290	631257	1552733	440189	974918
776.4	847165	627937	1548013	439246	969447
776.8	844290	627078	1533693	437104	966490
777.2	839709	627384	1531343	437917	965733
777.6	837167	623810	1527929	437315	960853
778	837343	624834	1524001	435577	953682
778.4	834176	619524	1520063	433772	946550
778.8	834568	618702	1516620	430752	946747
779.2	826175	620804	1509020	437070	939757
779.6	831539	616505	1505217	434417	936814
780	825223	616442	1501066	432626	928019
780.4	827658	620177	1498782	428380	918421
780.8	820661	616877	1496918	426507	919923
781.2	823950	616117	1489978	425805	914261
781.6	816169	615985	1484086	423139	915623
782	814048	615769	1480412	425257	910039
782.4	814508	609579	1476959	422545	902203
782.8	810009	609596	1467257	423536	895300
783.2	812157	603615	1457599	415219	892944
783.6	802876	608215	1465006	418290	888743
784	806498	606732	1456846	415643	886887
784.4	800762	606533	1456417	413756	880684
784.8	802875	604322	1450013	414880	879002
785.2	800934	603840	1449650	415798	876097
785.6	797589	600427	1441373	411312	864224
786	798899	597932	1436344	409361	861505
786.4	796894	603282	1433416	404992	860670
786.8	793233	604627	1427998	407651	858772
787.2	791257	601062	1428635	407649	852670
787.6	780984	597252	1423928	403751	852602
788	787255	599573	1414054	403086	843436
788.4	786843	592971	1413223	403709	844514
788.8	785807	596001	1416939	403094	838407
789.2	786218	592888	1407731	400371	832876
789.6	782662	589150	1403103	395778	832992
790	784048	592020	1402126	396393	824148
790.4	776897	589578	1391650	391884	827336
790.8	780129	590954	1385241	394239	823726
791.2	776686	591509	1391006	394909	818406
791.6	775673	587522	1386730	391470	814699
792	773392	587336	1382567	387675	810631
792.4	773622	582618	1379240	393351	803543
792.8	770371	584389	1378947	389201	801286
793.2	772686	583417	1377549	387926	798574
793.6	767006	579646	1367971	387401	801603
794	768015	581489	1364815	390625	797582
794.4	767623	583326	1354998	384460	785664
794.8	766401	579598	1369237	385858	788370
795.2	769575	582838	1362976	388315	784313
795.6	768108	583794	1356119	384708	779066
796	779657	576432	1354165	384523	771937
796.4	783310	573115	1344149	381816	769105
796.8	783151	574618	1346903	379975	773200
797.2	788484	570261	1337442	378838	769347
797.6	785551	576600	1337983	379984	762507
798	784218	570042	1342326	376863	762853
798.4	777092	574409	1331258	377806	759617
798.8	777127	572643	1328514	375226	756634
[truncated: 6,102 more rows]
