# Supplementary material for: In situ architecture of Opa1-dependent mitochondrial cristae remodeling
Source: EMBO J. 2024 Jan 15;43(3):391–413. doi: 10.1038/s44318-024-00027-2 (PMC10897290; doi:10.1038/s44318-024-00027-2)
Supplement: Supplementary file 12 — Source Data Fig. 4 [file 44318_2024_27_MOESM12_ESM.zip › EMBOJ-2023-113495R_SourceDataForFig4/4D/4D_numerical_data_CaCl2_concentration.xlsx]

## Sheet: Sheet1
CaCl2 concentration required to induce mPTP opening (µM)
											T test	T test with Welch correction	Mann-Whitney test	Kolmogorov-Smirnov test	Variance
	WT	Opa1-OE	l-Opa1*	s-Opa1*	Opa1-KO					WT vs Opa1-OE	0.0161, *	0.0248, *	0.1, ns	0.1, ns	ns
	210	150	240	330	330					WT vs l-Opa1*	0.6433, ns	0.6495, ns	>0.9999, ns	>0.9999, ns	ns
	270	180	240	330	300					WT vs s-Opa1*	0.0065, **	0.0351, *	0.1, ns	0.1, ns	ns
	240	150	270	330	360					WT vs Opa1-KO	0.0213, *	0.0213, *	0.1, ns	0.1, ns	ns
