# Supplementary material for: In situ architecture of Opa1-dependent mitochondrial cristae remodeling
Source: EMBO J. 2024 Jan 15;43(3):391–413. doi: 10.1038/s44318-024-00027-2 (PMC10897290; doi:10.1038/s44318-024-00027-2)
Supplement: Supplementary file 12 — Source Data Fig. 4 [file 44318_2024_27_MOESM12_ESM.zip › EMBOJ-2023-113495R_SourceDataForFig4/4A/4A_numerical_data_BH3_profiling_BIM_peptide.xlsx]

## Sheet: Sheet1
BH3 profiling of MEF lines with BIM BH3 peptide
	WT							Opa1-OE			l-Opa1*			s-Opa1*			Opa1-KO
DFNA5 BH3 100 μM	99.861	99.804	99.464	99.273	100	100	99.927	99.616	99.651	99.657	99.949	99.448	99.932	100	99.471	100	100	98.99	99.23
BIM BH3 100 μM	96.433	95.436	94.412	82.522	99.624	99.581	99.522	99.551	98.895	99.592	99.641	82.127	86.196	96.206	95.47	97.2	96.877	98.35	93.965
BIM BH3 10 μM	93.231	94.237	91.001	83.605	99.256	99.321	99.39	99.193	99.446	99.479	99.732	78.273	85.365	56.163	81.879	89.221	34.031	62.214	36.897
BIM BH3 1 μM	88.869	92.316	86.361	80.717	97.008	97.73	98.503	99.027	99.045	99.347	92.694	74.353	74.508	12.848	53.399	66.645	7.54	24.013	7.653
PUMA2A 100 μM	0.529	0.263	0.696	6.689	2.602	3.094	3.639	5.443	5.881	8.85	3.055	2.576	1.794	0.741	0.499	1.317	0.208	0.595	0.682
2way ANOVA
Within each row, compare columns (simple effects within rows)
Number of families	5
Number of comparisons per family	10
Alpha	0.05
Holm-Šídák's multiple comparisons test	Predicted (LS) mean diff.	Below threshold?	Summary	Adjusted P Value
DFNA5 BH3 100 μM
WT vs. l-Opa1*	-0.01505	No	ns	>0.9999
WT vs. s-Opa1*	-0.06238	No	ns	>0.9999
WT vs. Opa1 KO	0.311	No	ns	>0.9999
WT vs. Opa1-OE	0.12	No	ns	>0.9999
BIM BH3 100 μM
WT vs. l-Opa1*	6.04	No	ns	0.9504
WT vs. s-Opa1*	-0.9306	No	ns	0.9977
WT vs. Opa1 KO	-0.6666	No	ns	0.9977
WT vs. Opa1-OE	-3.985	No	ns	0.9802
BIM BH3 10 μM
WT vs. l-Opa1*	6.502	No	ns	0.438
WT vs. s-Opa1*	18.54	Yes	**	0.0073
WT vs. Opa1 KO	42.8	Yes	****	<0.0001
WT vs. Opa1-OE	-5.081	No	ns	0.438
BIM BH3 1 μM
WT vs. l-Opa1*	11.13	No	ns	0.0996
WT vs. s-Opa1*	47.35	Yes	****	<0.0001
WT vs. Opa1 KO	75.12	Yes	****	<0.0001
WT vs. Opa1-OE	-7.496	No	ns	0.1856
PUMA2A 100 μM
WT vs. l-Opa1*	0.02671	No	ns	0.9994
WT vs. s-Opa1*	1.649	No	ns	0.9994
WT vs. Opa1 KO	1.93	No	ns	0.9994
WT vs. Opa1-OE	-4.223	No	ns	0.9921
