# Supplementary material for: In situ architecture of Opa1-dependent mitochondrial cristae remodeling
Source: EMBO J. 2024 Jan 15;43(3):391–413. doi: 10.1038/s44318-024-00027-2 (PMC10897290; doi:10.1038/s44318-024-00027-2)
Supplement: Supplementary file 13 — Source Data Fig. 5 [file 44318_2024_27_MOESM13_ESM.zip]

Archive with 10 entries (7 files):
- EMBOJ-2023-113495R_SourceDataForFig5/
- __MACOSX/._EMBOJ-2023-113495R_SourceDataForFig5
- EMBOJ-2023-113495R_SourceDataForFig5/5A/
- __MACOSX/EMBOJ-2023-113495R_SourceDataForFig5/._5A
- EMBOJ-2023-113495R_SourceDataForFig5/5B/
- __MACOSX/EMBOJ-2023-113495R_SourceDataForFig5/._5B
- EMBOJ-2023-113495R_SourceDataForFig5/5A/5A_numerical_data_OCR.xlsx
- __MACOSX/EMBOJ-2023-113495R_SourceDataForFig5/5A/._5A_numerical_data_OCR.xlsx
- EMBOJ-2023-113495R_SourceDataForFig5/5B/5B_numerical_data_additional_OCR.xlsx
- __MACOSX/EMBOJ-2023-113495R_SourceDataForFig5/5B/._5B_numerical_data_additional_OCR.xlsx
