# Supplementary material for: In situ architecture of Opa1-dependent mitochondrial cristae remodeling
Source: EMBO J. 2024 Jan 15;43(3):391–413. doi: 10.1038/s44318-024-00027-2 (PMC10897290; doi:10.1038/s44318-024-00027-2)
Supplement: Supplementary file 13 — Source Data Fig. 5 [file 44318_2024_27_MOESM13_ESM.zip › EMBOJ-2023-113495R_SourceDataForFig5/5A/5A_numerical_data_OCR.xlsx]

## Sheet: Fig5A
Time (minutes)	WT			OE			l-Opa1*			s-Opa1*			KO			Oma1 -/-
1.31056	225.36	285.336	263.101	252.899	314.52	357.744	88.8534	78.3258	99.0715	101.023	204.26	112.722	70.2742	57.9948	64.533	126.224	139.537	146.105
7.75882	208.874	270.28	248.982	237.119	298.414	340.463	84.0947	73.6053	94.1558	93.7826	195.246	106.08	64.7673	53.563	58.7146	119.53	132.034	138.082
14.202	203.263	265.632	244.813	233.908	293.598	337.126	81.9065	71.3174	91.6808	90.5631	193.211	103.881	62.4155	51.0921	56.5201	117.95	128.523	135.71
21.7749	84.7384	105.282	97.0249	106.457	117.065	251.757	30.0976	24.8312	31.3431	34.445	71.0446	38.3989	30.8977	25.3233	25.2385	53.2377	51.0475	51.5043
29.2681	109.562	137.565	128.126	130.243	154.011	235.259	29.6646	25.1234	32.2752	34.5908	68.582	38.0906	30.527	24.4932	25.39	53.3388	51.8634	52.0998
36.7606	111.473	144.137	132.685	131.894	154.787	255.249	30.0343	25.8226	31.3421	33.462	66.8682	37.547	30.1129	24.6725	24.8419	53.4431	51.9144	52.9868
44.3233	352.654	420.644	441.855	430.729	502.343	560.09	161.955	140.245	184.221	154.753	369.505	184.253	68.4503	56.3284	59.8506	224.34	211.402	213.561
51.8173	396.749	516.539	498.527	478.55	587.271	564.431	131.244	111.74	144.63	124.172	294.352	142.391	78.8591	65.2792	74.2167	212.03	230.164	253.551
59.3096	382.138	528.861	495.42	470.798	584.918	539.93	124.232	106.645	134.345	113.29	261.377	129.874	76.825	62.7955	72.1409	202.267	217.792	244.696
66.8747	43.0353	51.782	48.0407	59.1044	54.0316	66.5031	26.1786	20.7667	24.2741	24.1874	44.7419	24.4876	17.1271	13.9756	14.4547	29.6693	29.3938	27.5998
74.3656	42.2902	51.9789	49.5214	54.4877	56.6161	68.6543	24.61	20.6039	26.6205	23.9797	44.7516	25.4593	16.985	14.0547	14.4629	28.1905	30.0155	27.4254
81.8611	39.7966	49.4838	46.9157	49.803	53.6557	64.4766	23.9337	19.9111	25.5367	22.877	43.2435	24.5244	15.4783	13.671	13.9568	26.14	28.0296	26.432
