# Supplementary material for: In situ architecture of Opa1-dependent mitochondrial cristae remodeling
Source: EMBO J. 2024 Jan 15;43(3):391–413. doi: 10.1038/s44318-024-00027-2 (PMC10897290; doi:10.1038/s44318-024-00027-2)
Supplement: Supplementary file 13 — Source Data Fig. 5 [file 44318_2024_27_MOESM13_ESM.zip › EMBOJ-2023-113495R_SourceDataForFig5/5B/5B_numerical_data_additional_OCR.xlsx]

## Sheet: Fig5B
cell lines	basal	atp production	maximal	spare capacity
WT	163.467	118.523	356.953	193.487
	216.147	160.35	481.923	265.777				Test for normal distribution	WT	OE	l-Opa1*	s-Opa1*	KO	Oma1 -/-
	197.997	147.79	451.71	253.713				Shapiro-Wilk test
OE	184.11	127.45	428.75	244.64				W	0.8876	0.9094	0.8485	0.7893	0.9978	0.8354
	239.963	176.537	541.63	301.667				P value	0.3722	0.479	0.2215	0.0844	0.9929	0.1824
	272.797	129.493	536.88	264.083				Passed normality test (alpha=0.05)?	Yes	Yes	Yes	Yes	Yes	Yes
l-Opa1*	57.9767	52.2467	138.02	80.0433				P value summary	ns	ns	ns	ns	ns	ns
	51.4067	46.5567	120.337	68.93
	67.4067	60.61	159.947	92.54
s-Opa1*	67.6867	57.15	131.877	64.19
	149.97	126.34	326.265	176.295
	79.9133	66.3333	160.287	80.3733
KO	46.9367	32.8433	63.5	16.5633
	37.425	26.605	51.61	14.185
	42.9733	32.0367	60.6667	17.6933
Oma1 -/-	91.81	65.245	198.205	106.395
	100.493	77.4733	202.133	101.64
	109.32	84.2067	227.163	117.843
statistical analysis
		Maximal			Spare capacity		ATP production			basal
	l-Opa1*	KO	s-Opa1*	l-Opa1*	s-Opa1*	KO	l-Opa1*	KO	l-Opa1*	s-Opa1*	KO
	vs.	vs.	vs.	vs.	vs.	vs.	vs.	vs.	vs.	vs.	vs.
	WT	WT	WT	WT	WT	WT	WT	WT	WT	WT	WT
Unpaired t test with Welch's correction
P value	0.011	0.0096	0.0446	0.0136	0.0433	0.0099	0.0122	0.0106	0.0085	0.0465	0.0088
P value summary	*	**	*	*	*	**	*	*	**	*	**
Significantly different (P < 0.05)?	Yes	Yes	Yes	Yes	Yes	Yes	Yes	Yes	Yes	Yes	Yes
One- or two-tailed P value?	Two-tailed	Two-tailed	Two-tailed	Two-tailed	Two-tailed	Two-tailed	Two-tailed	Two-tailed	Two-tailed	Two-tailed	Two-tailed
Welch-corrected t, df	t=7.389, df=2.367	t=9.827, df=2.036	t=3.140, df=3.343	t=6.723, df=2.369	t=3.148, df=3.400	t=9.896, df=2.009	t=6.828, df=2.429	t=8.906, df=2.100	t=8.281, df=2.358	t=3.119, df=3.284	t=9.563, df=2.127
How big is the difference?
Mean of column A	430.2	430.2	430.2	237.7	237.7	237.7	142.2	142.2	192.5	192.5	192.5
Mean of column C	139.4	58.59	206.1	80.5	107	16.15	53.14	30.5	58.93	99.19	42.45
Difference between means (C - A) ± SEM	-290.8 ± 39.35	-371.6 ± 37.82	-224.1 ± 71.36	-157.2 ± 23.38	-130.7 ± 41.52	-221.5 ± 22.38	-89.08 ± 13.05	-111.7 ± 12.55	-133.6 ± 16.13	-93.35 ± 29.93	-150.1 ± 15.69
95% confidence interval	-437.2 to -144.3	-531.6 to -211.6	-438.5 to -9.590	-244.1 to -70.19	-254.5 to -6.951	-317.4 to -125.6	-136.7 to -41.46	-163.3 to -60.14	-193.8 to -73.38	-184.1 to -2.586	-213.9 to -86.29
R squared (eta squared)	0.9584	0.9793	0.7468	0.9502	0.7445	0.9799	0.9505	0.9742	0.9668	0.7476	0.9773
F test to compare variances
F, DFn, Dfd	10.80, 2, 2	110.2, 2, 2	2.593, 2, 2	10.75, 2, 2	2.448, 2, 2	467.7, 2, 2	9.218, 2, 2	40.01, 2, 2	11.07, 2, 2	2.753, 2, 2	31.37, 2, 2
P value	0.1695	0.018	0.5567	0.1702	0.58	0.0043	0.1957	0.0488	0.1657	0.533	0.0618
P value summary	ns	*	ns	ns	ns	**	ns	*	ns	ns	ns
Significantly different (P < 0.05)?	No	Yes	No	No	No	Yes	No	Yes	No	No	No
Data analyzed
Sample size, column A	3	3	3	3	3	3	3	3	3	3	3
Sample size, column C	3	3	3	3	3	3	3	3	3	3	3
