# Supplementary material for: In situ architecture of Opa1-dependent mitochondrial cristae remodeling
Source: EMBO J. 2024 Jan 15;43(3):391–413. doi: 10.1038/s44318-024-00027-2 (PMC10897290; doi:10.1038/s44318-024-00027-2)
Supplement: Supplementary file 14 — Source Data Fig. S1 [file 44318_2024_27_MOESM14_ESM.zip]

Archive with 4 entries (3 files):
- EMBOJ-2023-113495R_SourceDataForFigS1/
- __MACOSX/._EMBOJ-2023-113495R_SourceDataForFigS1
- EMBOJ-2023-113495R_SourceDataForFigS1/FigS1_source_data.tif
- __MACOSX/EMBOJ-2023-113495R_SourceDataForFigS1/._FigS1_source_data.tif
